# Supplementary material for: Exploration of Target Spaces in the Human Genome for Protein and Peptide Drugs
Source: Genomics Proteomics Bioinformatics. 2022 Mar 23;20(4):780–94. doi: 10.1016/j.gpb.2021.10.007 (PMC9881050; doi:10.1016/j.gpb.2021.10.007)
Supplement: Supplementary Table S1 [file mmc1.xlsx]

## Sheet: Table S1
Table S1 Therapeutic targets of approved protein drugs
Note: The 5–8th columns give the therapeutic target's corresponding approved protein drugs together with their indications or drug IDs provided by the corresponding source. AC, accession number; ID, identity card; TTD, Therapeutic Target Database.
SwissProt AC	SwissProt ID	Gene name	Protein name	From “Annu Rev Pharmacol Toxicol 2014;54:9–26”	From GtoPdb	From TTD	From DrugBank (v2015-07-26)
P01024	CO3_HUMAN	C3	Complement C3	-	-	-	intravenous immunoglobulin(DrugBank ID:DB00028)|
P13612	ITA4_HUMAN	ITGA4	Integrin alpha-4	natalizumab(indication:antiinflammatory agent,for treatment of crohn's disease)|	natalizumab(GtoPdb ligand_id:6591)|	vedolizmab(TTD Drug ID:DCL000662)|	natalizumab(DrugBank ID:DB00108)|vedolizumab(DrugBank ID:DB09033)|
Q8NBP7	PCSK9_HUMAN	PCSK9	Proprotein convertase subtilisin/kexin type 9	-	alirocumab(GtoPdb ligand_id:6744)|evolocumab(GtoPdb ligand_id:7343)|	-	-
P20701	ITAL_HUMAN	ITGAL	Integrin alpha-L	antithymocyte globulin(indication:immunomodulatory agents)|efalizumab(indication:antiinflammatory agent,dmard)|	-	-	antithymocyte globulin(DrugBank ID:DB00098)|efalizumab(DrugBank ID:DB00095)|
Q01718	ACTHR_HUMAN	MC2R	Adrenocorticotropic hormone receptor	corticotropin(indication:diagnostic agents)|	-	-	-
Q92637	FCGRB_HUMAN	FCGR1B	High affinity immunoglobulin gamma Fc receptor IB	-	-	-	intravenous immunoglobulin(DrugBank ID:DB00028)|
P20645	MPRD_HUMAN	M6PR	Cation-dependent mannose-6-phosphate receptor	-	-	-	alglucosidase alfa(DrugBank ID:DB01272)|
P33681	CD80_HUMAN	CD80	T-lymphocyte activation antigen CD80	belatacept(indication:immunosuppressant)|abatacept(indication:antiinflammatory agent,dmard)|	abatacept(GtoPdb ligand_id:6891)|belatacept(GtoPdb ligand_id:6892)|	-	abatacept(DrugBank ID:DB01281)|
Q03431	PTH1R_HUMAN	PTH1R	Parathyroid hormone/parathyroid hormone-related peptide receptor	parathyroid hormone(indication:antiosteoporotic agent)|	-	-	-
P09871	C1S_HUMAN	C1S	Complement C1s subcomponent	antithrombin(indication:antithrombotic)|	-	-	-
P43220	GLP1R_HUMAN	GLP1R	Glucagon-like peptide 1 receptor	liraglutide(indication:antidiabetic)|	-	-	albiglutide(DrugBank ID:DB09043)|dulaglutide(DrugBank ID:DB09045)|
P02458	CO2A1_HUMAN	COL2A1	Collagen alpha-1(II) chain	collagenase clostridium histolyticum(indication:for treatment of dupuytren's contracture)|	-	-	-
P00750	TPA_HUMAN	PLAT	Tissue-type plasminogen activator	urokinase (indication:thrombolytic agent)|	-	-	urokinase(DrugBank ID:DB00013)|
P19235	EPOR_HUMAN	EPOR	Erythropoietin receptor	erythropoietin(indication:erythropoietic agent;for treatment of anemia;for treatment of stroke)|darbepoetin alfa(indication:antianemic agents)|epoetin alfa(indication:for treatment of anemia)|methoxy polyethylene glycol-epoetin beta(indication:erythropoietic agent)|	-	-	darbepoetin alfa(DrugBank ID:DB00012)|epoetin alfa(DrugBank ID:DB00016)|epoetin zeta(DrugBank ID:DB08923)|
P00533	EGFR_HUMAN	EGFR	Epidermal growth factor receptor	cetuximab(indication:antineoplastic agent)|panitumumab(indication:antineoplastic agent)|	panitumumab(GtoPdb ligand_id:6883)|cetuximab(GtoPdb ligand_id:6882)|necitumumab(GtoPdb ligand_id:8090)|	-	panitumumab(DrugBank ID:DB01269)|cetuximab(DrugBank ID:DB00002)|
P00740	FA9_HUMAN	F9	Coagulation factor IX {ECO:0000303|PubMed:3857619}	antihemophilic factor(indication:for treatment of hemophilia a)|antithrombin(indication:antithrombotic)|factor viii(indication:coagulant,for treatment of hemophilia a;for treatment of hemophilia a)|recombinant antihemophilic factor (indication:for treatment of hemophilia a)|	-	-	antihemophilic factor(DrugBank ID:DB00025)|
P28907	CD38_HUMAN	CD38	ADP-ribosyl cyclase/cyclic ADP-ribose hydrolase 1	-	daratumumab(GtoPdb ligand_id:7395)|	-	-
P31995	FCG2C_HUMAN	FCGR2C	Low affinity immunoglobulin gamma Fc region receptor II-c	-	-	-	intravenous immunoglobulin(DrugBank ID:DB00028)|
P40238	TPOR_HUMAN	MPL	Thrombopoietin receptor	romiplostim(indication:for treatment of thrombocytopenia)|	romiplostim(GtoPdb ligand_id:6974)|	-	romiplostim(DrugBank ID:DB05332)|
Q9NPF7	IL23A_HUMAN	IL23A	Interleukin-23 subunit alpha	ustekinumab(indication:antipsoriatic agents)|	-	-	-
P08709	FA7_HUMAN	F7	Coagulation factor VII	antithrombin(indication:antithrombotic)|	-	-	coagulation factor ix(DrugBank ID:DB00100)|
Q95460	HMR1_HUMAN	MR1	Major histocompatibility complex class I-related gene protein	antithymocyte globulin(indication:immunomodulatory agents)|	-	-	antithymocyte globulin(DrugBank ID:DB00098)|
P06729	CD2_HUMAN	CD2	T-cell surface antigen CD2	alefacept(indication:immunosuppressive agents)|	-	-	alefacept(DrugBank ID:DB00092)|
P09619	PGFRB_HUMAN	PDGFRB	Platelet-derived growth factor receptor beta	becaplermin(indication:for treatment of diabetic foot ulcers)|	-	-	becaplermin(DrugBank ID:DB00102)|
P06213	INSR_HUMAN	INSR	Insulin receptor	insulin(indication:antidiabetic;for treatment of diabetic foot ulcers)|insulin detemir(indication:antidiabetic)|	insulin(GtoPdb ligand_id:5012)|	insulin-aspart(TTD Drug ID:DAP001092)|insulin-lispro(TTD Drug ID:DAP000822)|insulin lispro(TTD Drug ID:DNC000800)|	insulin regular(DrugBank ID:DB00030)|insulin glargine(DrugBank ID:DB00047)|insulin glulisine(DrugBank ID:DB01309)|insulin detemir(DrugBank ID:DB01307)|insulin lispro(DrugBank ID:DB00046)|insulin aspart(DrugBank ID:DB01306)|insulin, porcine(DrugBank ID:DB00071)|insulin, isophane(DrugBank ID:DB08914)|
P13688	CEAM1_HUMAN	CEACAM1	Carcinoembryonic antigen-related cell adhesion molecule 1	arcitumomab(indication:diagnostic agent)|	-	-	-
P11362	FGFR1_HUMAN	FGFR1	Fibroblast growth factor receptor 1	palifermin(indication:for treatment of antineoplasty-induced oral mucositis )|	-	-	-
P04234	CD3D_HUMAN	CD3D	T-cell surface glycoprotein CD3 delta chain	-	-	-	blinatumomab(DrugBank ID:DB09052)|muromonab(DrugBank ID:DB00075)|
P00734	THRB_HUMAN	F2	Prothrombin	lepirudin(indication:antithrombotic)|antithrombin(indication:antithrombotic)|	desirudin(GtoPdb ligand_id:6458)|lepirudin(GtoPdb ligand_id:6469)|	lepirudin(TTD Drug ID:DAP000541)|	lepirudin(DrugBank ID:DB00001)|
P00747	PLMN_HUMAN	PLG	Plasminogen	urokinase(indication:thrombolytic agents)|urokinase (indication:thrombolytic agent)|streptokinase(indication:thrombolytic agents)|antithrombin(indication:antithrombotic)|desmoteplase(indication:anticoagulant)|reteplase(indication:thrombolytic agent)|alteplase(indication:thrombolytic agent)|tenecteplase(indication:thrombolytic agents)|	aprotinin(GtoPdb ligand_id:6570)|	streptokinase(TTD Drug ID:DAP001198)|	anistreplase(DrugBank ID:DB00029)|tenecteplase(DrugBank ID:DB00031)|streptokinase(DrugBank ID:DB00086)|alteplase(DrugBank ID:DB00009)|reteplase(DrugBank ID:DB00015)|urokinase(DrugBank ID:DB00013)|
P31994	FCG2B_HUMAN	FCGR2B	Low affinity immunoglobulin gamma Fc region receptor II-b	antithymocyte globulin(indication:immunomodulatory agents)|	-	-	antithymocyte globulin(DrugBank ID:DB00098)|intravenous immunoglobulin(DrugBank ID:DB00028)|
P03951	FA11_HUMAN	F11	Coagulation factor XI	antithrombin(indication:antithrombotic)|	-	-	coagulation factor ix(DrugBank ID:DB00100)|
Q01362	FCERB_HUMAN	MS4A2	High affinity immunoglobulin epsilon receptor subunit beta	omalizumab(indication:antiasthmatic agent)|	-	-	omalizumab(DrugBank ID:DB00043)|
P01375	TNFA_HUMAN	TNF	Tumor necrosis factor	infliximab(indication:antiinflammatory agent,dmard)|adalimumab(indication:antiinflammatory agent,dmard)|golimumab(indication:immunosuppressive agents)|etanercept(indication:antiinflammatory agent,dmard)|	certolizumab pegol(GtoPdb ligand_id:6774)|golimumab(GtoPdb ligand_id:6776)|infliximab(GtoPdb ligand_id:5004)|adalimumab(GtoPdb ligand_id:4860)|etanercept(GtoPdb ligand_id:6789)|	-	infliximab(DrugBank ID:DB00065)|adalimumab(DrugBank ID:DB00051)|etanercept(DrugBank ID:DB00005)|certolizumab pegol(DrugBank ID:DB08904)|golimumab(DrugBank ID:DB06674)|
P16410	CTLA4_HUMAN	CTLA4	Cytotoxic T-lymphocyte protein 4	ipilimumab(indication:antineoplastic agent)|	ipilimumab(GtoPdb ligand_id:6888)|	-	ipilimumab(DrugBank ID:DB06186)|
P49763	PLGF_HUMAN	PGF	Placenta growth factor	-	-	-	aflibercept(DrugBank ID:DB08885)|
P12259	FA5_HUMAN	F5	Coagulation factor V	drotrecogin alfa(indication:anticoagulant)|	-	-	-
P00749	UROK_HUMAN	PLAU	Urokinase-type plasminogen activator	urokinase (indication:thrombolytic agent)|	-	-	urokinase(DrugBank ID:DB00013)|
P01730	CD4_HUMAN	CD4	T-cell surface glycoprotein CD4	antithymocyte globulin(indication:immunomodulatory agents)|	-	-	antithymocyte globulin(DrugBank ID:DB00098)|
Q04609	FOLH1_HUMAN	FOLH1	Glutamate carboxypeptidase 2	capromab(indication:diagnostic agents)|	-	-	capromab(DrugBank ID:DB00089)|
P00451	FA8_HUMAN	F8	Coagulation factor VIII	recombinant factor viia(indication:coagulant)|drotrecogin alfa(indication:anticoagulant)|	-	-	coagulation factor ix(DrugBank ID:DB00100)|
P42701	I12R1_HUMAN	IL12RB1	Interleukin-12 receptor subunit beta-1	denileukin diftitox(indication:antineoplastic agent)|	-	-	-
P23945	FSHR_HUMAN	FSHR	Follicle-stimulating hormone receptor	menotropins(indication:fertility agents)|choriogonadotropin alfa(indication:fertility agents)|follitropin alpha(indication:fertility agent)|urofollitropin(indication:fertility agents)|follitropin beta(indication:fertility agents)|	FSH(GtoPdb ligand_id:1157)|	urofollitropin(TTD Drug ID:DAP001029)|	follitropin beta(DrugBank ID:DB00066)|choriogonadotropin alfa(DrugBank ID:DB00097)|menotropins(DrugBank ID:DB00032)|urofollitropin(DrugBank ID:DB00094)|
P51679	CCR4_HUMAN	CCR4	C-C chemokine receptor type 4	-	mogamulizumab(GtoPdb ligand_id:6477)|	-	-
P21802	FGFR2_HUMAN	FGFR2	Fibroblast growth factor receptor 2	palifermin(indication:for treatment of antineoplasty-induced oral mucositis )|	palifermin(GtoPdb ligand_id:6954)|	-	palifermin(DrugBank ID:DB00039)|
P15260	INGR1_HUMAN	IFNGR1	Interferon gamma receptor 1	ifn-gamma(indication:antineoplastic agent)|interferon gamma-1b(indication:antiosteoporotic agent)|	-	-	interferon gamma-1b(DrugBank ID:DB00033)|
P10912	GHR_HUMAN	GHR	Growth hormone receptor	pegvisomant(indication:for treatment of acromegaly)|somatropin (indication:growth hormone replacement therapy)|somatropin(indication:growth hormone replacement therapy;hormone replacement)|somatropin recombinant(indication:for treatment of growth disorders,for treatment of spinal muscular atrophy)|	pegvisomant(GtoPdb ligand_id:7485)|growth hormone 1(GtoPdb ligand_id:4943)|	-	somatropin recombinant(DrugBank ID:DB00052)|pegvisomant(DrugBank ID:DB00082)|
Q99062	CSF3R_HUMAN	CSF3R	Granulocyte colony-stimulating factor receptor	pegfilgrastim (indication:for treatment of neutropenia)|pegfilgrastim(indication:antineutropenic agents)|filgrastim(indication:for treatment of neutropenia)|filgramstim(indication:neuroprotectant agent for stroke victims)|	pegfilgrastim(GtoPdb ligand_id:6969)|	-	pegfilgrastim(DrugBank ID:DB00019)|filgrastim(DrugBank ID:DB00099)|
P04275	VWF_HUMAN	VWF	von Willebrand factor	antihemophilic factor(indication:for treatment of hemophilia a)|recombinant antihemophilic factor (indication:for treatment of hemophilia a)|factor viii(indication:coagulant,for treatment of hemophilia a;for treatment of hemophilia a)|	-	-	antihemophilic factor(DrugBank ID:DB00025)|
P08246	ELNE_HUMAN	ELANE	Neutrophil elastase	alpha-1-proteinase inhibitor(indication:enzyme replacement agents)|alpha-1 proteinase inhibitor(indication:for treatment of emphysema)|	alpha1-proteinase inhibitor(GtoPdb ligand_id:7487)|	-	alpha-1-proteinase inhibitor(DrugBank ID:DB00058)|
P01589	IL2RA_HUMAN	IL2RA	Interleukin-2 receptor subunit alpha	aldesleukin(indication:antineoplastic agent)|basiliximab(indication:immunomodulatory agent)|daclizumab(indication:immunosuppressant)|	-	-	basiliximab(DrugBank ID:DB00074)|denileukin diftitox(DrugBank ID:DB00004)|aldesleukin(DrugBank ID:DB00041)|daclizumab(DrugBank ID:DB00111)|
P04626	ERBB2_HUMAN	ERBB2	Receptor tyrosine-protein kinase erbB-2	trastuzumab(indication:antineoplastic agent)|	trastuzumab(GtoPdb ligand_id:5082)|pertuzumab(GtoPdb ligand_id:5046)|	-	pertuzumab(DrugBank ID:DB06366)|trastuzumab(DrugBank ID:DB00072)|
P31785	IL2RG_HUMAN	IL2RG	Cytokine receptor common subunit gamma	aldesleukin(indication:antineoplastic agent)|	-	-	aldesleukin(DrugBank ID:DB00041)|
P31358	CD52_HUMAN	CD52	CAMPATH-1 antigen	alemtuzumab(indication:antineoplastic agent)|	alemtuzumab(GtoPdb ligand_id:6770)|	-	alemtuzumab(DrugBank ID:DB00087)|
P03956	MMP1_HUMAN	MMP1	Interstitial collagenase	collagenase(indication:for treatment of dupuytren's contracture)|	-	-	-
P0C0L5	CO4B_HUMAN	C4B|C4B_2	Complement C4-B	-	-	-	intravenous immunoglobulin(DrugBank ID:DB00028)|
P14784	IL2RB_HUMAN	IL2RB	Interleukin-2 receptor subunit beta	aldesleukin(indication:antineoplastic agent)|	-	-	daclizumab(DrugBank ID:DB00111)|aldesleukin(DrugBank ID:DB00041)|denileukin diftitox(DrugBank ID:DB00004)|
P49765	VEGFB_HUMAN	VEGFB	Vascular endothelial growth factor B	-	-	-	aflibercept(DrugBank ID:DB08885)|
Q16552	IL17_HUMAN	IL17A	Interleukin-17A	-	ixekizumab(GtoPdb ligand_id:7541)|secukinumab(GtoPdb ligand_id:8078)|	-	secukinumab(DrugBank ID:DB09029)|
O75015	FCG3B_HUMAN	FCGR3B	Low affinity immunoglobulin gamma Fc region receptor III-B	-	-	-	intravenous immunoglobulin(DrugBank ID:DB00028)|
P14778	IL1R1_HUMAN	IL1R1	Interleukin-1 receptor type 1	anakinra(indication:antiinflammatory agent,dmard)|	-	-	anakinra(DrugBank ID:DB00026)|
P02671	FIBA_HUMAN	FGA	Fibrinogen alpha chain	reteplase(indication:thrombolytic agent)|alteplase(indication:thrombolytic agent)|	-	-	reteplase(DrugBank ID:DB00015)|anistreplase(DrugBank ID:DB00029)|tenecteplase(DrugBank ID:DB00031)|alteplase(DrugBank ID:DB00009)|
O14786	NRP1_HUMAN	NRP1	Neuropilin-1	palifermin(indication:for treatment of antineoplasty-induced oral mucositis )|	-	-	-
P20963	CD3Z_HUMAN	CD247	T-cell surface glycoprotein CD3 zeta chain	-	-	-	muromonab(DrugBank ID:DB00075)|
P11836	CD20_HUMAN	MS4A1	B-lymphocyte antigen CD20	ibritumomab(indication:antineoplastic agents)|ibritumomab tiuxetan(indication:antineoplastic agent)|tositumomab(indication:antineoplastic agent)|rituximab(indication:antineoplastic agent)|	rituximab(GtoPdb ligand_id:6780)|ibritumomab tiuxetan(GtoPdb ligand_id:6777)|ofatumumab(GtoPdb ligand_id:6778)|obinutuzumab(GtoPdb ligand_id:6941)|	-	obinutuzumab(DrugBank ID:DB08935)|ibritumomab(DrugBank ID:DB00078)|rituximab(DrugBank ID:DB00073)|tositumomab(DrugBank ID:DB00081)|
P26010	ITB7_HUMAN	ITGB7	Integrin beta-7	-	-	-	vedolizumab(DrugBank ID:DB09033)|
Q15116	PDCD1_HUMAN	PDCD1	Programmed cell death protein 1	-	pembrolizumab(GtoPdb ligand_id:7499)|nivolumab(GtoPdb ligand_id:7335)|	-	nivolumab(DrugBank ID:DB09035)|pembrolizumab(DrugBank ID:DB09037)|
P16234	PGFRA_HUMAN	PDGFRA	Platelet-derived growth factor receptor alpha	becaplermin(indication:for treatment of diabetic foot ulcers)|	olaratumab(GtoPdb ligand_id:9172)|	-	-
P15509	CSF2R_HUMAN	CSF2RA	Granulocyte-macrophage colony-stimulating factor receptor subunit alpha	sargramostim(indication:for treatment of chron's disease)|	-	-	sargramostim(DrugBank ID:DB00020)|
P12318	FCG2A_HUMAN	FCGR2A	Low affinity immunoglobulin gamma Fc region receptor II-a	-	-	-	intravenous immunoglobulin(DrugBank ID:DB00028)|
P01584	IL1B_HUMAN	IL1B	Interleukin-1 beta	canakinumab(indication:antiinflammatory agent,dmard)|	rilonacept(GtoPdb ligand_id:6790)|canakinumab(GtoPdb ligand_id:6773)|	-	canakinumab(DrugBank ID:DB06168)|
P01854	IGHE_HUMAN	IGHE	Ig epsilon chain C region	-	omalizumab(GtoPdb ligand_id:6890)|	-	-
P16471	PRLR_HUMAN	PRLR	Prolactin receptor	somatropin (indication:growth hormone replacement therapy)|somatropin(indication:growth hormone replacement therapy;hormone replacement)|somatropin recombinant(indication:for treatment of growth disorders,for treatment of spinal muscular atrophy)|	-	-	somatropin recombinant(DrugBank ID:DB00052)|
P12319	FCERA_HUMAN	FCER1A	High affinity immunoglobulin epsilon receptor subunit alpha	omalizumab(indication:antiasthmatic agent)|	-	-	omalizumab(DrugBank ID:DB00043)|
P15692	VEGFA_HUMAN	VEGFA	Vascular endothelial growth factor A	bevacizumab(indication:antineoplastic agent)|ranibizumab(indication:for treatment of age-related macular degeneration)|	aflibercept(GtoPdb ligand_id:6786)|bevacizumab(GtoPdb ligand_id:6771)|ranibizumab(GtoPdb ligand_id:6779)|	-	aflibercept(DrugBank ID:DB08885)|ranibizumab(DrugBank ID:DB01270)|bevacizumab(DrugBank ID:DB00112)|
P22607	FGFR3_HUMAN	FGFR3	Fibroblast growth factor receptor 3	palifermin(indication:for treatment of antineoplasty-induced oral mucositis )|	-	-	-
P20138	CD33_HUMAN	CD33	Myeloid cell surface antigen CD33	-	-	-	gemtuzumab ozogamicin(DrugBank ID:DB00056)|
P02461	CO3A1_HUMAN	COL3A1	Collagen alpha-1(III) chain	collagenase clostridium histolyticum(indication:for treatment of dupuytren's contracture)|	-	-	-
P03952	KLKB1_HUMAN	KLKB1	Plasma kallikrein	antithrombin(indication:antithrombotic)|	-	-	-
P22894	MMP8_HUMAN	MMP8	Neutrophil collagenase	collagenase(indication:for treatment of dupuytren's contracture)|	-	-	-
P23763	VAMP1_HUMAN	VAMP1	Vesicle-associated membrane protein 1	botulinum toxin type b(indication:neuromuscular blocking agents;for treatment of dystonia)|	-	-	botulinum toxin type b(DrugBank ID:DB00042)|
P01031	CO5_HUMAN	C5	Complement C5	eculizumab(indication:antiinflammatory agent,dmard)|	-	-	eculizumab(DrugBank ID:DB01257)|intravenous immunoglobulin(DrugBank ID:DB00028)|
P63027	VAMP2_HUMAN	VAMP2	Vesicle-associated membrane protein 2	botulinum toxin type b(indication:neuromuscular blocking agents;for treatment of dystonia)|	-	-	botulinum toxin type b(DrugBank ID:DB00042)|
O60603	TLR2_HUMAN	TLR2	Toll-like receptor 2	-	-	-	ospa lipoprotein(DrugBank ID:DB00045)|
P07766	CD3E_HUMAN	CD3E	T-cell surface glycoprotein CD3 epsilon chain	muromonab(indication:immunosuppressive agents)|	catumaxomab(GtoPdb ligand_id:7385)|muromonab-CD3(GtoPdb ligand_id:6889)|	-	muromonab(DrugBank ID:DB00075)|
P00748	FA12_HUMAN	F12	Coagulation factor XII	antithrombin(indication:antithrombotic)|	-	-	-
O60664	PLIN3_HUMAN	PLIN3	Perilipin-3	galsulfase(indication:for treatment of mucopolysaccharidosis vi)|idursulfase(indication:enzyme replacement agents)|	-	-	galsulfase(DrugBank ID:DB01279)|
P02751	FINC_HUMAN	FN1	Fibronectin	-	-	-	ocriplasmin(DrugBank ID:DB08888)|
P00742	FA10_HUMAN	F10	Coagulation factor X	recombinant factor ix fc fusion protein(indication:for treatment of hemophilia b;for treatment of factor xiii deficiency)|antihemophilic factor(indication:for treatment of hemophilia a)|antithrombin(indication:antithrombotic)|rfix(indication:for treatment of hemophilia b)|factor viii(indication:coagulant,for treatment of hemophilia a;for treatment of hemophilia a)|recombinant antihemophilic facto…	-	-	coagulation factor ix(DrugBank ID:DB00100)|antihemophilic factor(DrugBank ID:DB00025)|
P05231	IL6_HUMAN	IL6	Interleukin-6	-	siltuximab(GtoPdb ligand_id:7396)|	-	siltuximab(DrugBank ID:DB09036)|
Q9Y275	TN13B_HUMAN	TNFSF13B	Tumor necrosis factor ligand superfamily member 13B	belimumab(indication:antiinflammatory agent,dmard)|	belimumab(GtoPdb ligand_id:6887)|	-	belimumab(DrugBank ID:DB08879)|
P15391	CD19_HUMAN	CD19	B-lymphocyte antigen CD19	-	-	-	blinatumomab(DrugBank ID:DB09052)|
P05113	IL5_HUMAN	IL5	Interleukin-5	-	reslizumab(GtoPdb ligand_id:8091)|	-	-
Q96F46	I17RA_HUMAN	IL17RA	Interleukin-17 receptor A	-	brodalumab(GtoPdb ligand_id:7540)|	-	-
P06756	ITAV_HUMAN	ITGAV	Integrin alpha-V	antithymocyte globulin(indication:immunomodulatory agents)|	-	-	antithymocyte globulin(DrugBank ID:DB00098)|
P12314	FCGR1_HUMAN	FCGR1A	High affinity immunoglobulin gamma Fc receptor I	-	-	-	intravenous immunoglobulin(DrugBank ID:DB00028)|
Q03405	UPAR_HUMAN	PLAUR	Urokinase plasminogen activator surface receptor	urokinase (indication:thrombolytic agent)|	-	-	urokinase(DrugBank ID:DB00013)|
P29460	IL12B_HUMAN	IL12B	Interleukin-12 subunit beta	ustekinumab(indication:antipsoriatic agents)|	ustekinumab(GtoPdb ligand_id:6885)|	-	-
P38484	INGR2_HUMAN	IFNGR2	Interferon gamma receptor 2	interferon gamma-1b(indication:antiosteoporotic agent)|ifn-gamma(indication:antineoplastic agent)|	-	-	interferon gamma-1b(DrugBank ID:DB00033)|
Q15661	TRYB1_HUMAN	TPSAB1	Tryptase alpha/beta-1	-	-	lactoferrin(TTD Drug ID:DNC000860)|	-
P98160	PGBM_HUMAN	HSPG2	Basement membrane-specific heparan sulfate proteoglycan core protein	palifermin(indication:for treatment of antineoplasty-induced oral mucositis )|	-	-	-
P26951	IL3RA_HUMAN	IL3RA	Interleukin-3 receptor subunit alpha	-	-	-	sargramostim(DrugBank ID:DB00020)|
P22455	FGFR4_HUMAN	FGFR4	Fibroblast growth factor receptor 4	palifermin(indication:for treatment of antineoplasty-induced oral mucositis )|	-	-	-
P22888	LSHR_HUMAN	LHCGR	Lutropin-choriogonadotropic hormone receptor	recombinant human chorionic gonadotropin(indication:antineoplastic agent)|choriogonadotropin alfa(indication:fertility agents)|menotropins(indication:fertility agents)|gonadotropin(indication:for treatment of stroke)|	LH(GtoPdb ligand_id:1159)|	-	choriogonadotropin alfa(DrugBank ID:DB00097)|lutropin alfa(DrugBank ID:DB00044)|menotropins(DrugBank ID:DB00032)|
P08123	CO1A2_HUMAN	COL1A2	Collagen alpha-2(I) chain	collagenase clostridium histolyticum(indication:for treatment of dupuytren's contracture)|	-	-	-
P02452	CO1A1_HUMAN	COL1A1	Collagen alpha-1(I) chain	collagenase clostridium histolyticum(indication:for treatment of dupuytren's contracture)|	-	-	-
P0C0L4	CO4A_HUMAN	C4A	Complement C4-A	-	-	-	intravenous immunoglobulin(DrugBank ID:DB00028)|
Q9NZQ7	PD1L1_HUMAN	CD274	Programmed cell death 1 ligand 1	-	atezolizumab(GtoPdb ligand_id:7990)|	-	-
P32927	IL3RB_HUMAN	CSF2RB	Cytokine receptor common subunit beta	sargramostim(indication:for treatment of chron's disease)|	-	-	sargramostim(DrugBank ID:DB00020)|
P28908	TNR8_HUMAN	TNFRSF8	Tumor necrosis factor receptor superfamily member 8	-	brentuximab vedotin(GtoPdb ligand_id:6772)|	-	brentuximab vedotin(DrugBank ID:DB08870)|
P08069	IGF1R_HUMAN	IGF1R	Insulin-like growth factor 1 receptor	mecasermin(indication:hormone replacement)|mecasermin rinfibate(indication:antidiabetic,hormone replacement,for treatment of hiv treatment-related lipodystrophy,anabolic)|	-	-	mecasermin(DrugBank ID:DB01277)|
Q9NQ25	SLAF7_HUMAN	SLAMF7	SLAM family member 7	-	elotuzumab(GtoPdb ligand_id:8361)|	-	-
P08637	FCG3A_HUMAN	FCGR3A	Low affinity immunoglobulin gamma Fc region receptor III-A	-	-	-	intravenous immunoglobulin(DrugBank ID:DB00028)|
P08887	IL6RA_HUMAN	IL6R	Interleukin-6 receptor subunit alpha	tocilizumab(indication:antiinflammatory agent,dmard)|	-	-	tocilizumab(DrugBank ID:DB06273)|
P08514	ITA2B_HUMAN	ITGA2B	Integrin alpha-IIb	abciximab(indication:anticoagulant)|	-	-	abciximab(DrugBank ID:DB00054)|
P17181	INAR1_HUMAN	IFNAR1	Interferon alpha/beta receptor 1	interferon alpha(indication:antiviral agent,antineoplastic agent;antineoplastic agent)|interferon alpha-2b(indication:for treatment of hepatitis b and c;for treatment of hepatitis)|interferon alfa-n3(indication:antiviral agent,antineoplastic agent)|peginterferon alfa-2a(indication:for treatment of hepatitis b and c)|recombinant interferon alfa-2b(indication:for treatment of hepatitis c)|interfero…	peginterferon alfa-2b(GtoPdb ligand_id:7462)|	-	interferon beta-1b(DrugBank ID:DB00068)|interferon alfa-2b, recombinant(DrugBank ID:DB00105)|interferon alfa-2a, recombinant(DrugBank ID:DB00034)|interferon alfa-n3(DrugBank ID:DB00018)|interferon alfa-n1(DrugBank ID:DB00011)|peginterferon alfa-2b(DrugBank ID:DB00022)|peginterferon alfa-2a(DrugBank ID:DB00008)|interferon alfacon-1(DrugBank ID:DB00069)|interferon beta-1a(DrugBank ID:DB00060)|
P30203	CD6_HUMAN	CD6	T-cell differentiation antigen CD6	-	itolizumab(GtoPdb ligand_id:9421)|	-	-
P05121	PAI1_HUMAN	SERPINE1	Plasminogen activator inhibitor 1	urokinase (indication:thrombolytic agent)|	-	-	urokinase(DrugBank ID:DB00013)|
Q14626	I11RA_HUMAN	IL11RA	Interleukin-11 receptor subunit alpha	oprelvekin(indication:thrombopoietic)|	-	-	oprelvekin(DrugBank ID:DB00038)|
P05106	ITB3_HUMAN	ITGB3	Integrin beta-3	abciximab(indication:anticoagulant)|antithymocyte globulin(indication:immunomodulatory agents)|	-	-	antithymocyte globulin(DrugBank ID:DB00098)|abciximab(DrugBank ID:DB00054)|
P05556	ITB1_HUMAN	ITGB1	Integrin beta-1	antithymocyte globulin(indication:immunomodulatory agents)|	-	-	antithymocyte globulin(DrugBank ID:DB00098)|
P09693	CD3G_HUMAN	CD3G	T-cell surface glycoprotein CD3 gamma chain	-	-	-	muromonab(DrugBank ID:DB00075)|
P42081	CD86_HUMAN	CD86	T-lymphocyte activation antigen CD86	abatacept(indication:antiinflammatory agent,dmard)|antithymocyte globulin(indication:immunomodulatory agents)|belatacept(indication:immunosuppressant)|	abatacept(GtoPdb ligand_id:6891)|belatacept(GtoPdb ligand_id:6892)|	-	abatacept(DrugBank ID:DB01281)|antithymocyte globulin(DrugBank ID:DB00098)|
P49190	PTH2R_HUMAN	PTH2R	Parathyroid hormone 2 receptor	parathyroid hormone(indication:antiosteoporotic agent)|	-	-	preotact(DrugBank ID:DB05829)|
P48551	INAR2_HUMAN	IFNAR2	Interferon alpha/beta receptor 2	interferon alfa-2a, recombinant(indication:antineoplastic agents; immunomodulatory agents)|interferon beta (indication:for treatment of multiple sclerosis)|interferon alfacon-1(indication:antineoplastic agents; immunomodulatory agents)|interferon beta-1a(indication:antineoplastic agent;for treatment of multiple sclerosis)|interferon beta-1b(indication:for treatment of multiple sclerosis)|interfer…	-	-	peginterferon alfa-2a(DrugBank ID:DB00008)|interferon alfacon-1(DrugBank ID:DB00069)|interferon beta-1a(DrugBank ID:DB00060)|peginterferon alfa-2b(DrugBank ID:DB00022)|interferon alfa-n1(DrugBank ID:DB00011)|interferon alfa-n3(DrugBank ID:DB00018)|interferon alfa-2a, recombinant(DrugBank ID:DB00034)|interferon alfa-2b, recombinant(DrugBank ID:DB00105)|interferon beta-1b(DrugBank ID:DB00068)|
Q8N9I0	SYT2_HUMAN	SYT2	Synaptotagmin-2 {ECO:0000305}	botulinum toxin type b(indication:neuromuscular blocking agents;for treatment of dystonia)|	-	-	botulinum toxin type b(DrugBank ID:DB00042)|
P35968	VGFR2_HUMAN	KDR	Vascular endothelial growth factor receptor 2	-	ramucirumab(GtoPdb ligand_id:7390)|	-	-
O14788	TNF11_HUMAN	TNFSF11	Tumor necrosis factor ligand superfamily member 11	denosumab(indication:antiosteoporotic agent)|	denosumab(GtoPdb ligand_id:6886)|	-	denosumab(DrugBank ID:DB06643)|
Q99665	I12R2_HUMAN	IL12RB2	Interleukin-12 receptor subunit beta-2	denileukin diftitox(indication:antineoplastic agent)|	-	-	-
P60880	SNP25_HUMAN	SNAP25	Synaptosomal-associated protein 25	botulinum toxin type a(indication:neuromuscular blocking agent,for treatment of wrinkles,antispasmodic)|	-	-	botulinum toxin type a(DrugBank ID:DB00083)|
P05120	PAI2_HUMAN	SERPINB2	Plasminogen activator inhibitor 2	urokinase (indication:thrombolytic agent)|	-	-	urokinase(DrugBank ID:DB00013)|
P16473	TSHR_HUMAN	TSHR	Thyrotropin receptor	thyrotropin alfa(indication:diagnostic agents)|	TSH(GtoPdb ligand_id:3920)|	-	thyrotropin alfa(DrugBank ID:DB00024)|
