# Supplementary material for: Exploration of Target Spaces in the Human Genome for Protein and Peptide Drugs
Source: Genomics Proteomics Bioinformatics. 2022 Mar 23;20(4):780–94. doi: 10.1016/j.gpb.2021.10.007 (PMC9881050; doi:10.1016/j.gpb.2021.10.007)
Supplement: Supplementary Table S2 [file mmc2.xlsx]

## Sheet: Table S2
Table S2 Therapeutic targets of approved peptide drugs
Note: The 5–8th columns give the therapeutic target's corresponding approved peptide drugs together with their indications or drug IDs provided by the corresponding source.
SwissProt AC	SwissProt ID	Gene name	Protein name	From "Annu Rev Pharmacol Toxicol 2014;54:9–26"	From GtoPdb	From TTD	From DrugBank (v2015-07-26)
P19235	EPOR_HUMAN	EPOR	Erythropoietin receptor	-	peginesatide(GtoPdb ligand_id:7447)|	-	-
P37288	V1AR_HUMAN	AVPR1A	Vasopressin V1a receptor	desmopressin(indication:for treatment of incontinence)|vasopressin(indication:antidiuretic agents)|	vasopressin(GtoPdb ligand_id:2168)|	terlipressin(TTD Drug ID:DAP000058)|	desmopressin(DrugBank ID:DB00035)|vasopressin(DrugBank ID:DB00067)|felypressin(DrugBank ID:DB00093)|
P05106	ITB3_HUMAN	ITGB3	Integrin beta-3	eptifibatide(indication:antiplatelet agent)|	-	-	eptifibatide(DrugBank ID:DB00063)|
Q01718	ACTHR_HUMAN	MC2R	Adrenocorticotropic hormone receptor	cosyntropin(indication:diagnostic agents)|	cosyntropin(GtoPdb ligand_id:6965)|corticotropin zinc hydroxide(GtoPdb ligand_id:6967)|	cosyntropin(TTD Drug ID:DAP000284)|	cosyntropin(DrugBank ID:DB01284)|corticotropin(DrugBank ID:DB01285)|
P32745	SSR3_HUMAN	SSTR3	Somatostatin receptor type 3	-	vapreotide(GtoPdb ligand_id:2054)|pasireotide(GtoPdb ligand_id:2018)|	-	-
P20618	PSB1_HUMAN	PSMB1	Proteasome subunit beta type-1	-	-	-	carfilzomib(DrugBank ID:DB08889)|
P30874	SSR2_HUMAN	SSTR2	Somatostatin receptor type 2	octreotide(indication:antineoplastic agent;antihypertensive agent)|	lanreotide(GtoPdb ligand_id:2031)|vapreotide(GtoPdb ligand_id:2054)|pasireotide(GtoPdb ligand_id:2018)|	octreotide(TTD Drug ID:DAP000397)|	vapreotide(DrugBank ID:DB04894)|octreotide(DrugBank ID:DB00104)|
O60895	RAMP2_HUMAN	RAMP2	Receptor activity-modifying protein 2	pramlintide(indication:antidiabetic,antiobesity agent)|	-	-	pramlintide(DrugBank ID:DB01278)|
Q8N9I0	SYT2_HUMAN	SYT2	Synaptotagmin-2 {ECO:0000305}	botulinum toxin type b(indication:neuromuscular blocking agents;for treatment of dystonia)|	-	-	-
P20594	ANPRB_HUMAN	NPR2	Atrial natriuretic peptide receptor 2	nesiritide(indication:cardiovascular agent;for treatment of congestive heart failure)|	-	-	-
P43235	CATK_HUMAN	CTSK	Cathepsin K	-	-	boceprevir(TTD Drug ID:DNC011192)|	-
P30968	GNRHR_HUMAN	GNRHR	Gonadotropin-releasing hormone receptor	abarelix(indication:antineoplastic agent)|triptorelin pamoate(indication:antineoplastic agent,chemical castration agent)|cetrorelix(indication:antineoplastic agent)|leuprolide(indication:antineoplastic agent,for treatment of endometriosis;for treatment of alzheimer's disease;antineoplastic agent)|	degarelix(GtoPdb ligand_id:5585)|leuprolide(GtoPdb ligand_id:1175)|nafarelin(GtoPdb ligand_id:3902)|cetrorelix(GtoPdb ligand_id:1190)|goserelin(GtoPdb ligand_id:3879)|abarelix(GtoPdb ligand_id:1188)|	nafarelin(TTD Drug ID:DAP001051)|	leuprolide(DrugBank ID:DB00007)|goserelin(DrugBank ID:DB00014)|degarelix(DrugBank ID:DB06699)|abarelix(DrugBank ID:DB00106)|gonadorelin(DrugBank ID:DB00644)|cetrorelix(DrugBank ID:DB00050)|nafarelin(DrugBank ID:DB00666)|buserelin(DrugBank ID:DB06719)|
P32238	CCKAR_HUMAN	CCKAR	Cholecystokinin receptor type A	-	-	-	ceruletide(DrugBank ID:DB00403)|
Q9BYF1	ACE2_HUMAN	ACE2	Angiotensin-converting enzyme 2	-	-	-	moexipril(DrugBank ID:DB00691)|lisinopril(DrugBank ID:DB00722)|
P30559	OXYR_HUMAN	OXTR	Oxytocin receptor	oxytocin(indication:analgesic)|	oxytocin(GtoPdb ligand_id:2174)|	-	oxytocin(DrugBank ID:DB00107)|carbetocin(DrugBank ID:DB01282)|
P23946	CMA1_HUMAN	CMA1	Chymase	-	-	boceprevir(TTD Drug ID:DNC011192)|	-
P47872	SCTR_HUMAN	SCTR	Secretin receptor	secretin(indication:diagnostic agents)|	secretin(GtoPdb ligand_id:3643)|	-	secretin(DrugBank ID:DB00021)|
P62937	PPIA_HUMAN	PPIA	Peptidyl-prolyl cis-trans isomerase A	-	cyclosporin A(GtoPdb ligand_id:1024)|	-	-
P49721	PSB2_HUMAN	PSMB2	Proteasome subunit beta type-2	-	-	-	carfilzomib(DrugBank ID:DB08889)|
P14735	IDE_HUMAN	IDE	Insulin-degrading enzyme	-	-	bacitracin(TTD Drug ID:DAP000710)|	bacitracin(DrugBank ID:DB00626)|
P06870	KLK1_HUMAN	KLK1	Kallikrein-1	ecallantide(indication:treatment for hereditary angiooedema)|	-	-	-
P28065	PSB9_HUMAN	PSMB9	Proteasome subunit beta type-9	-	-	-	carfilzomib(DrugBank ID:DB08889)|
P32239	GASR_HUMAN	CCKBR	Gastrin/cholecystokinin type B receptor	-	-	sincalide(TTD Drug ID:DNC009002)|	pentagastrin(DrugBank ID:DB00183)|
P35372	OPRM_HUMAN	OPRM1	Mu-type opioid receptor	-	-	alvimopan(TTD Drug ID:DAP001140)|	alvimopan(DrugBank ID:DB06274)|
P28062	PSB8_HUMAN	PSMB8	Proteasome subunit beta type-8	-	-	-	carfilzomib(DrugBank ID:DB08889)|
P16066	ANPRA_HUMAN	NPR1	Atrial natriuretic peptide receptor 1	nesiritide(indication:cardiovascular agent;for treatment of congestive heart failure)|	-	-	-
P40306	PSB10_HUMAN	PSMB10	Proteasome subunit beta type-10	-	-	-	carfilzomib(DrugBank ID:DB08889)|
Q03431	PTH1R_HUMAN	PTH1R	Parathyroid hormone/parathyroid hormone-related peptide receptor	teriparatide(indication:antiosteoporotic agent)|h-pth 1-34(indication:antiosteoporotic agent)|	teriparatide(GtoPdb ligand_id:4448)|	-	-
O60894	RAMP1_HUMAN	RAMP1	Receptor activity-modifying protein 1	pramlintide(indication:antidiabetic,antiobesity agent)|	-	-	pramlintide(DrugBank ID:DB01278)|
P06401	PRGR_HUMAN	PGR	Progesterone receptor	-	-	telaprevir(TTD Drug ID:DNC001419)|	-
Q02643	GHRHR_HUMAN	GHRHR	Growth hormone-releasing hormone receptor	tesamorelin(indication:for treatment of hiv-associated lipodystrophy)|sermorelin(indication:hormone replacement agents)|	tesamorelin(GtoPdb ligand_id:6959)|	sermorelin(TTD Drug ID:DAP001055)|	tesamorelin(DrugBank ID:DB08869)|sermorelin(DrugBank ID:DB00010)|
P30872	SSR1_HUMAN	SSTR1	Somatostatin receptor type 1	octreotide(indication:antineoplastic agent;antihypertensive agent)|	pasireotide(GtoPdb ligand_id:2018)|	-	octreotide(DrugBank ID:DB00104)|
P17342	ANPRC_HUMAN	NPR3	Atrial natriuretic peptide receptor 3	nesiritide(indication:cardiovascular agent;for treatment of congestive heart failure)|	-	-	-
P43220	GLP1R_HUMAN	GLP1R	Glucagon-like peptide 1 receptor	exenatide(indication:antidiabetic)|liraglutide recombinant(indication:antidiabetic agent)|	exendin-4(GtoPdb ligand_id:1135)|liraglutide(GtoPdb ligand_id:1133)|lixisenatide(GtoPdb ligand_id:7387)|	exenatide(TTD Drug ID:DAP001038)|	exenatide(DrugBank ID:DB01276)|liraglutide(DrugBank ID:DB06655)|
P47871	GLR_HUMAN	GCGR	Glucagon receptor	glucagon recombinant(indication:antihypoglycemic agents)|	glucagon(GtoPdb ligand_id:1136)|	-	glucagon recombinant(DrugBank ID:DB00040)|
P30988	CALCR_HUMAN	CALCR	Calcitonin receptor	pramlintide(indication:antidiabetic,antiobesity agent)|salmon calcitonin(indication:antiosteoporotic agent)|	calcitonin (salmon)(GtoPdb ligand_id:6973)|calcitonin(GtoPdb ligand_id:685)|	-	pramlintide(DrugBank ID:DB01278)|
Q96LZ3	CANB2_HUMAN	PPP3R2	Calcineurin subunit B type 2	-	-	-	cyclosporine(DrugBank ID:DB00091)|
P30518	V2R_HUMAN	AVPR2	Vasopressin V2 receptor	desmopressin(indication:for treatment of incontinence)|vasopressin(indication:antidiuretic agents)|	vasopressin(GtoPdb ligand_id:2168)|	vasopressin(TTD Drug ID:DAP000018)|	terlipressin(DrugBank ID:DB02638)|desmopressin(DrugBank ID:DB00035)|vasopressin(DrugBank ID:DB00067)|
P49069	CAMLG_HUMAN	CAMLG	Calcium signal-modulating cyclophilin ligand	-	-	-	cyclosporine(DrugBank ID:DB00091)|
P63027	VAMP2_HUMAN	VAMP2	Vesicle-associated membrane protein 2	botulinum toxin type b(indication:neuromuscular blocking agents;for treatment of dystonia)|	-	-	-
P23763	VAMP1_HUMAN	VAMP1	Vesicle-associated membrane protein 1	botulinum toxin type b(indication:neuromuscular blocking agents;for treatment of dystonia)|	-	-	-
P30411	BKRB2_HUMAN	BDKRB2	B2 bradykinin receptor	-	icatibant(GtoPdb ligand_id:667)|	-	icatibant(DrugBank ID:DB06196)|
O60896	RAMP3_HUMAN	RAMP3	Receptor activity-modifying protein 3	pramlintide(indication:antidiabetic,antiobesity agent)|	-	-	pramlintide(DrugBank ID:DB01278)|
Q96P88	GNRR2_HUMAN	GNRHR2	Putative gonadotropin-releasing hormone II receptor	triptorelin pamoate(indication:antineoplastic agent,chemical castration agent)|	-	-	nafarelin(DrugBank ID:DB00666)|gonadorelin(DrugBank ID:DB00644)|
P08514	ITA2B_HUMAN	ITGA2B	Integrin alpha-IIb	eptifibatide(indication:antiplatelet agent)|	-	-	-
P22888	LSHR_HUMAN	LHCGR	Lutropin-choriogonadotropic hormone receptor	lutropin alfa(indication:fertility agents)|goserelin(indication:antineoplastic agents, hormonal)|	-	-	buserelin(DrugBank ID:DB06719)|goserelin(DrugBank ID:DB00014)|
P35346	SSR5_HUMAN	SSTR5	Somatostatin receptor type 5	octreotide(indication:antineoplastic agent;antihypertensive agent)|	pasireotide(GtoPdb ligand_id:2018)|vapreotide(GtoPdb ligand_id:2054)|lanreotide(GtoPdb ligand_id:2031)|	-	octreotide(DrugBank ID:DB00104)|vapreotide(DrugBank ID:DB04894)|
P12821	ACE_HUMAN	ACE	Angiotensin-converting enzyme	-	-	quinapril(TTD Drug ID:DAP000588)|	perindopril(DrugBank ID:DB00790)|moexipril(DrugBank ID:DB00691)|trandolapril(DrugBank ID:DB00519)|spirapril(DrugBank ID:DB01348)|lisinopril(DrugBank ID:DB00722)|enalapril(DrugBank ID:DB00584)|quinapril(DrugBank ID:DB00881)|ramipril(DrugBank ID:DB00178)|
P06454	PTMA_HUMAN	PTMA	Prothymosin alpha	thymalfasin(indication:immunostimulant)|	-	-	-
P28074	PSB5_HUMAN	PSMB5	Proteasome subunit beta type-5	-	-	-	carfilzomib(DrugBank ID:DB08889)|
P00734	THRB_HUMAN	F2	Prothrombin	bivalirudin(indication:antiplatelet agent)|	bivalirudin(GtoPdb ligand_id:6470)|	-	bivalirudin(DrugBank ID:DB00006)|argatroban(DrugBank ID:DB00278)|
O95838	GLP2R_HUMAN	GLP2R	Glucagon-like peptide 2 receptor	-	teduglutide(GtoPdb ligand_id:7049)|	teduglutide(TTD Drug ID:DNAP001275)|	teduglutide(DrugBank ID:DB08900)|
P47901	V1BR_HUMAN	AVPR1B	Vasopressin V1b receptor	vasopressin(indication:antidiuretic agents)|desmopressin(indication:for treatment of incontinence)|	vasopressin(GtoPdb ligand_id:2168)|	-	vasopressin(DrugBank ID:DB00067)|desmopressin(DrugBank ID:DB00035)|
P25092	GUC2C_HUMAN	GUCY2C	Heat-stable enterotoxin receptor	-	linaclotide(GtoPdb ligand_id:5017)|	-	linaclotide(DrugBank ID:DB08890)|
P16233	LIPP_HUMAN	PNLIP	Pancreatic triacylglycerol lipase	-	-	dalbavancin(TTD Drug ID:DCL000512)|	-
