# Supplementary material for: Exploration of Target Spaces in the Human Genome for Protein and Peptide Drugs
Source: Genomics Proteomics Bioinformatics. 2022 Mar 23;20(4):780–94. doi: 10.1016/j.gpb.2021.10.007 (PMC9881050; doi:10.1016/j.gpb.2021.10.007)
Supplement: Supplementary Table S3 [file mmc3.xlsx]

## Sheet: Table S3
Table S3 Therapeutic targets of approved small-molecule drugs
Note: The 5–8th columns give the therapeutic target's corresponding approved small-molecule drugs together with their indications or drug IDs provided by the corresponding source.
SwissProt AC	SwissProt ID	Gene name	Protein name	From "Annu Rev Pharmacol Toxicol 2014;54:9–26"	From GtoPdb	From TTD	From DrugBank (v2015-07-26)
P50281	MMP14_HUMAN	MMP14	Matrix metalloproteinase-14	-	-	-	marimastat(DrugBank ID:DB00786)|
P04035	HMDH_HUMAN	HMGCR	3-hydroxy-3-methylglutaryl-coenzyme A reductase	pravastatin(indication:antihypecholesterolemic agent;anticholesterolaemic agent)|lovastatin(indication:anticholesterolaemic agent)|atorvastatin(indication:anticholesterolaemic agent;antihypecholesterolemic agent)|pitavastatin(indication:anticholesterolaemic agent)|rosuvastatin(indication:antihypecholesterolemic agent)|fluvastatin(indication:antihypecholesterolemic agent)|simvastatin(indication:an…	fluvastatin(GtoPdb ligand_id:2951)|lovastatin(GtoPdb ligand_id:2739)|simvastatin(GtoPdb ligand_id:2955)|pravastatin(GtoPdb ligand_id:2953)|rosuvastatin(GtoPdb ligand_id:2954)|atorvastatin(GtoPdb ligand_id:2949)|	pravigard(TTD Drug ID:DAP001506)|	pitavastatin(DrugBank ID:DB08860)|rosuvastatin(DrugBank ID:DB01098)|atorvastatin(DrugBank ID:DB01076)|fluvastatin(DrugBank ID:DB01095)|simvastatin(DrugBank ID:DB00641)|lovastatin(DrugBank ID:DB00227)|pravastatin(DrugBank ID:DB00175)|
Q9UN88	GBRT_HUMAN	GABRQ	Gamma-aminobutyric acid receptor subunit theta	alprazolam(indication:anxiolytic, sedative,hypnotic)|clobazam(indication:anxiolytic,anticonvulsant)|flurazepam(indication:hypnotics and sedatives)|oxazepam(indication:hypnotics and sedatives)|triazolam(indication:analgesic,sedative)|lorazepam(indication:anti-anxiety agents; anticonvulsants; hypnotics and sedatives)|midazolam(indication:adjuvants, anesthesia; hypnotics and sedatives)|temazepam(ind…	-	-	diazepam(DrugBank ID:DB00829)|midazolam(DrugBank ID:DB00683)|temazepam(DrugBank ID:DB00231)|oxazepam(DrugBank ID:DB00842)|nitrazepam(DrugBank ID:DB01595)|triazolam(DrugBank ID:DB00897)|flurazepam(DrugBank ID:DB00690)|bromazepam(DrugBank ID:DB01558)|
P28223	5HT2A_HUMAN	HTR2A	5-hydroxytryptamine receptor 2A	loxapine(indication:antipsychotic agent)|nefazodone(indication:antidepressive agents, second-generation)|risperidone(indication:antipsychotic agents)|ziprasidone (indication:antipsychotic agent)|mesoridazine(indication:antipsychotic agents)|promazine(indication:antiemetics; antipsychotic agents)|thiethylperazine(indication:antiemetics)|thioridazine(indication:antipsychotic agents)|iloperidone(ind…	pimavanserin(GtoPdb ligand_id:8423)|pimozide(GtoPdb ligand_id:90)|nefazodone(GtoPdb ligand_id:7247)|mianserin(GtoPdb ligand_id:135)|chlorpromazine(GtoPdb ligand_id:83)|molindone(GtoPdb ligand_id:207)|thiothixene(GtoPdb ligand_id:212)|flibanserin(GtoPdb ligand_id:8182)|mirtazapine(GtoPdb ligand_id:7241)|trazodone(GtoPdb ligand_id:213)|olanzapine(GtoPdb ligand_id:47)|thioridazine(GtoPdb ligand_id:1…	iloperidone(TTD Drug ID:DCL000843)|	chlorprothixene(DrugBank ID:DB01239)|cyclobenzaprine(DrugBank ID:DB00924)|acepromazine(DrugBank ID:DB01614)|clozapine(DrugBank ID:DB00363)|loxapine(DrugBank ID:DB00408)|mesoridazine(DrugBank ID:DB00933)|thioridazine(DrugBank ID:DB00679)|cisapride(DrugBank ID:DB00604)|amitriptyline(DrugBank ID:DB00321)|methysergide(DrugBank ID:DB00247)|iloperidone(DrugBank ID:DB04946)|paliperidone(DrugBank ID:DB01…
P21917	DRD4_HUMAN	DRD4	D(4) dopamine receptor	asenapine(indication:antipsychotic agent)|clozapine(indication:antipsychotic agents)|propiomazine(indication:hypnotics and sedatives)|levodopa(indication:antiparkinson agent)|rotigotine(indication:antiparkinson agent )|melevodopa(indication:antiparkinson agent)|promazine(indication:antiemetics; antipsychotic agents)|pramipexole(indication:antiparkinson agent)|olanzapine(indication:antipsychotic a…	haloperidol(GtoPdb ligand_id:86)|bromocriptine(GtoPdb ligand_id:35)|perospirone(GtoPdb ligand_id:7556)|apomorphine(GtoPdb ligand_id:33)|dopamine(GtoPdb ligand_id:940)|loxapine(GtoPdb ligand_id:205)|	phenyltoloxamine(TTD Drug ID:DNC005180)|	pramipexole(DrugBank ID:DB00413)|dopamine(DrugBank ID:DB00988)|rotigotine(DrugBank ID:DB05271)|apomorphine(DrugBank ID:DB00714)|paliperidone(DrugBank ID:DB01267)|lisuride(DrugBank ID:DB00589)|
P35968	VGFR2_HUMAN	KDR	Vascular endothelial growth factor receptor 2	sunitinib(indication:antineoplastic agent)|sorafenib(indication:antineoplastic agent)|pazopanib(indication:antineoplastic agent)|axitinib(indication:antineoplastic agent)|	lenvatinib(GtoPdb ligand_id:7426)|axitinib(GtoPdb ligand_id:5659)|cabozantinib(GtoPdb ligand_id:5887)|pazopanib(GtoPdb ligand_id:5698)|sorafenib(GtoPdb ligand_id:5711)|	regorafenib(TTD Drug ID:DNAP001694)|	sorafenib(DrugBank ID:DB00398)|pazopanib(DrugBank ID:DB06589)|nintedanib(DrugBank ID:DB09079)|regorafenib(DrugBank ID:DB08896)|
Q7L0J3	SV2A_HUMAN	SV2A	Synaptic vesicle glycoprotein 2A	levetiracetam(indication:anticonvulsant)|	-	-	levetiracetam(DrugBank ID:DB01202)|
P07333	CSF1R_HUMAN	CSF1R	Macrophage colony-stimulating factor 1 receptor	imatinib(indication:antineoplastic agent)|	-	-	-
O60840	CAC1F_HUMAN	CACNA1F	Voltage-dependent L-type calcium channel subunit alpha-1F	clevidipine(indication:antihypertensive agent)|verapamil(indication:antihypertensive agent)|	-	-	nimodipine(DrugBank ID:DB00393)|cinnarizine(DrugBank ID:DB00568)|verapamil(DrugBank ID:DB00661)|
Q13547	HDAC1_HUMAN	HDAC1	Histone deacetylase 1	vorinostat(indication:antineoplastic agent)|romidepsin(indication:antineoplastic agent)|	romidepsin(GtoPdb ligand_id:7006)|tucidinostat(GtoPdb ligand_id:8305)|vorinostat(GtoPdb ligand_id:6852)|	vorinostat(TTD Drug ID:DAP001082)|	vorinostat(DrugBank ID:DB02546)|
P09603	CSF1_HUMAN	CSF1	Macrophage colony-stimulating factor 1	-	-	axitinib(TTD Drug ID:DCL000353)|	-
P05546	HEP2_HUMAN	SERPIND1	Heparin cofactor 2	ardeparin(indication:anticoagulants)|sulodexide(indication:for treatment of diabetic nephropathy)|	-	-	ardeparin(DrugBank ID:DB00407)|
Q9UQL6	HDAC5_HUMAN	HDAC5	Histone deacetylase 5	romidepsin(indication:antineoplastic agent)|	-	-	-
P13569	CFTR_HUMAN	CFTR	Cystic fibrosis transmembrane conductance regulator	ivacaftor(indication:for treatment of cystic fibrosis)|	crofelemer(GtoPdb ligand_id:7453)|	crofelemer(TTD Drug ID:DNAP001270)|	ivacaftor(DrugBank ID:DB08820)|
Q9NRE1	MMP26_HUMAN	MMP26	Matrix metalloproteinase-26	-	-	-	marimastat(DrugBank ID:DB00786)|
P32239	GASR_HUMAN	CCKBR	Gastrin/cholecystokinin type B receptor	pentagastrin(indication:diagnostic agents)|	-	-	-
Q16850	CP51A_HUMAN	CYP51A1	Lanosterol 14-alpha demethylase	-	-	-	itraconazole(DrugBank ID:DB01167)|
P20594	ANPRB_HUMAN	NPR2	Atrial natriuretic peptide receptor 2	erythrityl tetranitrate(indication:antianginal agents; vasodilator agents)|	-	-	erythrityl tetranitrate(DrugBank ID:DB01613)|
P49721	PSB2_HUMAN	PSMB2	Proteasome subunit beta type-2	bortezomib(indication:antineoplastic agent)|	-	-	bortezomib(DrugBank ID:DB00188)|
P05230	FGF1_HUMAN	FGF1	Fibroblast growth factor 1	pentosan polysulfate(indication:for symptomatic treatment of bladder pain or discomfort associated with interstitial cystitis)|	-	-	pentosan polysulfate(DrugBank ID:DB00686)|
P35498	SCN1A_HUMAN	SCN1A	Sodium channel protein type 1 subunit alpha	phenacemide(indication:anticonvulsants)|phenytoin(indication:anticonvulsants)|zonisamide(indication:appetite suppressant;anticonvulsant;antipsychotic agent)|topiramate(indication:anticonvulsants; anti-migraine agents)|topiramate (indication:anticonvulsant,antimigraine agent;anticonvulsant)|	-	zonisamide(TTD Drug ID:DAP000500)|	phenacemide(DrugBank ID:DB01121)|topiramate(DrugBank ID:DB00273)|permethrin(DrugBank ID:DB04930)|phenytoin(DrugBank ID:DB00252)|phenazopyridine(DrugBank ID:DB01438)|zonisamide(DrugBank ID:DB00909)|
Q9UBS5	GABR1_HUMAN	GABBR1	Gamma-aminobutyric acid type B receptor subunit 1	baclofen(indication:for treatment of alcohol dependance)|vigabatrin(indication:for treatment of addiction)|gamma hydroxybutyric acid(indication:hypnotic)|r-baclofen(indication:for treatment of gastrointestinal reflux disease)|	-	-	vigabatrin(DrugBank ID:DB01080)|baclofen(DrugBank ID:DB00181)|progabide(DrugBank ID:DB00837)|
P30518	V2R_HUMAN	AVPR2	Vasopressin V2 receptor	tolvaptan(indication:antihypertensive agent)|conivaptan(indication:for treatment of hyponatremia)|terlipressin(indication:for treatment of hepatorenal syndrome)|	conivaptan(GtoPdb ligand_id:2203)|tolvaptan(GtoPdb ligand_id:2226)|	ym 087(TTD Drug ID:DNC001524)|	tolvaptan(DrugBank ID:DB06212)|conivaptan(DrugBank ID:DB00872)|
Q9NY46	SCN3A_HUMAN	SCN3A	Sodium channel protein type 3 subunit alpha	zonisamide(indication:appetite suppressant;anticonvulsant;antipsychotic agent)|	-	-	zonisamide(DrugBank ID:DB00909)|
Q99928	GBRG3_HUMAN	GABRG3	Gamma-aminobutyric acid receptor subunit gamma-3	chlordiazepoxide(indication:hypnotics and sedatives)|prazepam(indication:anti-anxiety agents; hypnotics and sedatives)|halazepam(indication:anti-anxiety agents; muscle relaxants; sedative)|bromazepam(indication:hypnotics and sedatives)|clonazepam(indication:anticonvulsant)|diazepam(indication:anticonvulsant)|estazolam(indication:anti-anxiety agents; anticonvulsants)|clorazepate(indication:hypnoti…	-	-	flurazepam(DrugBank ID:DB00690)|fludiazepam(DrugBank ID:DB01567)|prazepam(DrugBank ID:DB01588)|bromazepam(DrugBank ID:DB01558)|nitrazepam(DrugBank ID:DB01595)|triazolam(DrugBank ID:DB00897)|oxazepam(DrugBank ID:DB00842)|temazepam(DrugBank ID:DB00231)|halazepam(DrugBank ID:DB00801)|estazolam(DrugBank ID:DB01215)|quazepam(DrugBank ID:DB01589)|diazepam(DrugBank ID:DB00829)|midazolam(DrugBank ID:DB00…
Q02127	PYRD_HUMAN	DHODH	Dihydroorotate dehydrogenase (quinone), mitochondrial	leflunomide(indication:antirheumatic agents)|	leflunomide(GtoPdb ligand_id:6825)|teriflunomide(GtoPdb ligand_id:6844)|	-	leflunomide(DrugBank ID:DB01097)|
P10276	RARA_HUMAN	RARA	Retinoic acid receptor alpha	adapalene(indication:dermatologic agents)|tazarotene(indication:antipsoriatic agent,for treatment of acne)|acitretin(indication:keratolytic agents)|isotretinoin(indication:for treatment of acne)|fenretinide(indication:antineoplastic agent)|alitretionine(indication:antineoplastic agents;antineoplastic agent)|	tamibarotene(GtoPdb ligand_id:2648)|tretinoin(GtoPdb ligand_id:2644)|tazarotene(GtoPdb ligand_id:6952)|	alitretinoin(TTD Drug ID:DAP000275)|	tamibarotene(DrugBank ID:DB04942)|acitretin(DrugBank ID:DB00459)|alitretinoin(DrugBank ID:DB00523)|tazarotene(DrugBank ID:DB00799)|
P24385	CCND1_HUMAN	CCND1	G1/S-specific cyclin-D1	arsenic trioxide(indication:antineoplastic agent)|	-	-	arsenic trioxide(DrugBank ID:DB01169)|
Q13946	PDE7A_HUMAN	PDE7A	High affinity cAMP-specific 3',5'-cyclic phosphodiesterase 7A	dyphylline(indication:bronchodilator agents; vasodilator agents)|	-	-	ketotifen(DrugBank ID:DB00920)|dyphylline(DrugBank ID:DB00651)|
Q00975	CAC1B_HUMAN	CACNA1B	Voltage-dependent N-type calcium channel subunit alpha-1B	gabapentin(indication:analgesic;for treatment of neuropathic pain)|ziconotide(indication:analgesic)|levetiracetam(indication:anticonvulsant)|	-	lomerizine(TTD Drug ID:DNC007741)|	levetiracetam(DrugBank ID:DB01202)|gabapentin(DrugBank ID:DB00996)|
Q9H3S4	TPK1_HUMAN	TPK1	Thiamin pyrophosphokinase 1	-	-	-	thiamine(DrugBank ID:DB00152)|
Q8NER1	TRPV1_HUMAN	TRPV1	Transient receptor potential cation channel subfamily V member 1	capsaicin(indication:analgesic)|	capsaicin(GtoPdb ligand_id:2486)|	-	-
P20711	DDC_HUMAN	DDC	Aromatic-L-amino-acid decarboxylase	carbidopa(indication:antiparkinson agent)|	carbidopa(GtoPdb ligand_id:5159)|	vitamin b6(TTD Drug ID:DAP000869)|	carbidopa(DrugBank ID:DB00190)|
P41143	OPRD_HUMAN	OPRD1	Delta-type opioid receptor	adl5859(indication:analgesic)|naltrexone(indication:appetite suppressant;analgesic;for treatment of substance abuse)|morphine(indication:analgesic)|oxymorphone(indication:analgesic)|codeine(indication:analgesics, opioid; antitussive agents)|propoxyphene(indication:analgesics, opioid; antitussive agents)|naloxone(indication:for treatment of opioid addiction;analgesic)|buprenorphine(indication:anti…	nalbuphine(GtoPdb ligand_id:1663)|naloxone(GtoPdb ligand_id:1638)|naltrexone(GtoPdb ligand_id:1639)|	oxycodone(TTD Drug ID:DAP000283)|	nalbuphine(DrugBank ID:DB00844)|methadone(DrugBank ID:DB00333)|codeine(DrugBank ID:DB00318)|morphine(DrugBank ID:DB00295)|butorphanol(DrugBank ID:DB00611)|hydrocodone(DrugBank ID:DB00956)|naloxone(DrugBank ID:DB01183)|ketobemidone(DrugBank ID:DB06738)|dextropropoxyphene(DrugBank ID:DB00647)|loperamide(DrugBank ID:DB00836)|hydromorphone(DrugBank ID:DB00327)|fentanyl(DrugBank ID:DB00813)|naltrexone…
P28222	5HT1B_HUMAN	HTR1B	5-hydroxytryptamine receptor 1B	frovatriptan(indication:antimigraine agent)|olanzapine(indication:antipsychotic agent;antidepressant,for treatment of bipolar disorder)|sumatriptan(indication:antimigraine agent)|almotriptan(indication:antimigraine agent)|zolmitriptan(indication:antimigraine agent)|naratriptan(indication:antimigraine agent)|ergotamine(indication:anti-migraine agents)|dihydroergotamine(indication:antimigraine agen…	frovatriptan(GtoPdb ligand_id:7191)|rizatriptan(GtoPdb ligand_id:51)|risperidone(GtoPdb ligand_id:96)|naratriptan(GtoPdb ligand_id:45)|sumatriptan(GtoPdb ligand_id:54)|zolmitriptan(GtoPdb ligand_id:60)|eletriptan(GtoPdb ligand_id:40)|vortioxetine(GtoPdb ligand_id:7351)|	zolmitriptan(TTD Drug ID:DAP000077)|	ergotamine(DrugBank ID:DB00696)|rizatriptan(DrugBank ID:DB00953)|eletriptan(DrugBank ID:DB00216)|naratriptan(DrugBank ID:DB00952)|sumatriptan(DrugBank ID:DB00669)|dihydroergotamine(DrugBank ID:DB00320)|frovatriptan(DrugBank ID:DB00998)|zolmitriptan(DrugBank ID:DB00315)|
P11388	TOP2A_HUMAN	TOP2A	DNA topoisomerase 2-alpha	epirubicin(indication:antineoplastic agents)|valrubicin(indication:antineoplastic agents)|paclitaxel(indication:for treatment of peripheral arterial disease (pad);antineoplastic agent;antiinflammatory agent,dmard)|mitoxantrone (indication:antineoplastic agent)|doxorubicin(indication:antineoplastic agent)|idarubicin(indication:antineoplastic agents)|etoposide(indication:antineoplastic agents)|teni…	etoposide(GtoPdb ligand_id:6815)|	-	sparfloxacin(DrugBank ID:DB01208)|podofilox(DrugBank ID:DB01179)|amsacrine(DrugBank ID:DB00276)|levofloxacin(DrugBank ID:DB01137)|etoposide(DrugBank ID:DB00773)|daunorubicin(DrugBank ID:DB00694)|teniposide(DrugBank ID:DB00444)|valrubicin(DrugBank ID:DB00385)|lucanthone(DrugBank ID:DB04967)|idarubicin(DrugBank ID:DB01177)|dexrazoxane(DrugBank ID:DB00380)|mitoxantrone(DrugBank ID:DB01204)|doxorubic…
P09038	FGF2_HUMAN	FGF2	Fibroblast growth factor 2	pentosan polysulfate(indication:for symptomatic treatment of bladder pain or discomfort associated with interstitial cystitis)|sirolimus(indication:immunosuppressant;for treatment of wet age-related macular degeneration)|	-	-	sucralfate(DrugBank ID:DB00364)|pentosan polysulfate(DrugBank ID:DB00686)|sirolimus(DrugBank ID:DB00877)|
P21731	TA2R_HUMAN	TBXA2R	Thromboxane A2 receptor	-	-	ridogrel(TTD Drug ID:DAP000469)|	ridogrel(DrugBank ID:DB01207)|
P05362	ICAM1_HUMAN	ICAM1	Intercellular adhesion molecule 1	hyaluronan(indication:antileukopenic agent)|	-	-	-
P07225	PROS_HUMAN	PROS1	Vitamin K-dependent protein S	-	-	-	sodium tetradecyl sulfate(DrugBank ID:DB00464)|
P51679	CCR4_HUMAN	CCR4	C-C chemokine receptor type 4	-	plerixafor(GtoPdb ligand_id:844)|	-	-
Q9H239	MMP28_HUMAN	MMP28	Matrix metalloproteinase-28	-	-	-	marimastat(DrugBank ID:DB00786)|
Q13698	CAC1S_HUMAN	CACNA1S	Voltage-dependent L-type calcium channel subunit alpha-1S	felodipine(indication:antihypertensive agent)|verapamil(indication:antihypertensive agent)|clevidipine(indication:antihypertensive agent)|amlodipine(indication:antihypertensive agent, cardiovascular agent;antihypertensive agent)|	verapamil(GtoPdb ligand_id:2406)|nifedipine(GtoPdb ligand_id:2514)|diltiazem(GtoPdb ligand_id:2298)|	-	cinnarizine(DrugBank ID:DB00568)|verapamil(DrugBank ID:DB00661)|isradipine(DrugBank ID:DB00270)|nitrendipine(DrugBank ID:DB01054)|amlodipine(DrugBank ID:DB00381)|nimodipine(DrugBank ID:DB00393)|felodipine(DrugBank ID:DB01023)|nisoldipine(DrugBank ID:DB00401)|nifedipine(DrugBank ID:DB01115)|
P12236	ADT3_HUMAN	SLC25A6	ADP/ATP translocase 3	clodronate(indication:antineoplastic agent)|	-	-	clodronate(DrugBank ID:DB00720)|
Q9Y6F1	PARP3_HUMAN	PARP3	Poly [ADP-ribose] polymerase 3	-	-	-	olaparib(DrugBank ID:DB09074)|
Q92731	ESR2_HUMAN	ESR2	Estrogen receptor beta	estrogen(indication:for symptomatic treatment of menopausal symptoms;contraceptive,for treatment of female sexual dysfunction)|tamoxifen(indication:antineoplastic agents, hormonal)|raloxifene(indication:hormone replacement agents)|estriol e3(indication:for treatment of multiple sclerosis)|hydroxytamoxifen(indication:for treatment of cyclic mastalgia)|estradiol(indication:for treatment of menopaus…	raloxifene(GtoPdb ligand_id:2820)|fulvestrant(GtoPdb ligand_id:1015)|bazedoxifene(GtoPdb ligand_id:7355)|	conjugated estrogens(TTD Drug ID:DAP000818)|	estramustine(DrugBank ID:DB01196)|tamoxifen(DrugBank ID:DB00675)|diethylstilbestrol(DrugBank ID:DB00255)|raloxifene(DrugBank ID:DB00481)|trilostane(DrugBank ID:DB01108)|estradiol(DrugBank ID:DB00783)|
Q99720	SGMR1_HUMAN	SIGMAR1	Sigma non-opioid intracellular receptor 1	dextromethorphan(indication:analgesic;antitussive agent;antitussive agents)|	(-)-pentazocine(GtoPdb ligand_id:1606)|	dextromethorphan(TTD Drug ID:DAP000277)|	pentazocine(DrugBank ID:DB00652)|dextromethorphan(DrugBank ID:DB00514)|
P19838	NFKB1_HUMAN	NFKB1	Nuclear factor NF-kappa-B p105 subunit	thalidomide(indication:antineoplastic agent)|	-	-	thalidomide(DrugBank ID:DB01041)|
P33527	MRP1_HUMAN	ABCC1	Multidrug resistance-associated protein 1	sulfinpyrazone(indication:uricosuric agents)|	-	biricodar(TTD Drug ID:DAP001352)|	sulfinpyrazone(DrugBank ID:DB01138)|
P17540	KCRS_HUMAN	CKMT2	Creatine kinase S-type, mitochondrial	-	-	-	creatine(DrugBank ID:DB00148)|
P05106	ITB3_HUMAN	ITGB3	Integrin beta-3	tirofiban(indication:platelet aggregation inhibitors)|	-	-	tirofiban(DrugBank ID:DB00775)|
Q15858	SCN9A_HUMAN	SCN9A	Sodium channel protein type 9 subunit alpha {ECO:0000305}	lidocaine(indication:for treatment of pelvic pain of bladder origin and interstitital cystitis;for treatment of premature ejaculation;anestethic;anesthetic)|ranolazine(indication:antiallergy agent)|zonisamide(indication:appetite suppressant;anticonvulsant;antipsychotic agent)|	lacosamide(GtoPdb ligand_id:7472)|	-	lidocaine(DrugBank ID:DB00281)|zonisamide(DrugBank ID:DB00909)|
P43119	PI2R_HUMAN	PTGIR	Prostacyclin receptor	iloprost(indication:antihypertensive agent)|misoprostol(indication:labor-inducing agent)|dinoprost tromethamine(indication:abortifacient agents)|epoprostenol(indication:antihypertensive agents; platelet aggregation inhibitors)|	iloprost(GtoPdb ligand_id:1895)|treprostinil(GtoPdb ligand_id:5820)|	epoprostenol(TTD Drug ID:DAP001213)|	epoprostenol(DrugBank ID:DB01240)|iloprost(DrugBank ID:DB01088)|treprostinil(DrugBank ID:DB00374)|
O60706	ABCC9_HUMAN	ABCC9	ATP-binding cassette sub-family C member 9	-	-	repaglinide(TTD Drug ID:DAP000133)|	-
O15111	IKKA_HUMAN	CHUK	Inhibitor of nuclear factor kappa-B kinase subunit alpha	mesalamine(indication:for treatment of ulcerative colitis;antiinflammatory agent)|	-	-	-
Q9HAB3	S52A2_HUMAN	SLC52A2	Solute carrier family 52, riboflavin transporter, member 2	gamma hydroxybutyric acid(indication:hypnotic)|	-	sodium oxybate(TTD Drug ID:DAP001522)|	gamma hydroxybutyric acid(DrugBank ID:DB01440)|
P28074	PSB5_HUMAN	PSMB5	Proteasome subunit beta type-5	bortezomib(indication:antineoplastic agent)|	ixazomib(GtoPdb ligand_id:8450)|bortezomib(GtoPdb ligand_id:6391)|	-	bortezomib(DrugBank ID:DB00188)|
Q16647	PTGIS_HUMAN	PTGIS	Prostacyclin synthase	phenylbutazone(indication:nsaid)|	-	-	phenylbutazone(DrugBank ID:DB00812)|epoprostenol(DrugBank ID:DB01240)|
Q9BYF1	ACE2_HUMAN	ACE2	Angiotensin-converting enzyme 2	lisinopril(indication:antihypertensive agent)|	-	-	-
Q08499	PDE4D_HUMAN	PDE4D	cAMP-specific 3',5'-cyclic phosphodiesterase 4D	dyphylline(indication:bronchodilator agents; vasodilator agents)|	-	-	ketotifen(DrugBank ID:DB00920)|dyphylline(DrugBank ID:DB00651)|
O95069	KCNK2_HUMAN	KCNK2	Potassium channel subfamily K member 2	dofetilide(indication:anti-arrhythmia agents)|	-	-	dofetilide(DrugBank ID:DB00204)|
Q9UNI1	CELA1_HUMAN	CELA1	Chymotrypsin-like elastase family member 1	-	-	erdosteine(TTD Drug ID:DIB008682)|	-
P05067	A4_HUMAN	APP	Amyloid beta A4 protein	-	flutemetamol(GtoPdb ligand_id:7342)|florbetapir(GtoPdb ligand_id:7344)|florbetaben(GtoPdb ligand_id:7769)|	-	-
Q05655	KPCD_HUMAN	PRKCD	Protein kinase C delta type	ingenol mebutate(indication:for treatment of actinic keratosis,antineoplastic agent)|	ingenol mebutate(GtoPdb ligand_id:7443)|	-	-
P20839	IMDH1_HUMAN	IMPDH1	Inosine-5'-monophosphate dehydrogenase 1 {ECO:0000255|HAMAP-Rule:MF_03156}	mycophenolic acid(indication:immunosuppressant)|mycophenolate mofetil(indication:immunosuppressant)|	thioguanine(GtoPdb ligand_id:6845)|mycophenolic acid(GtoPdb ligand_id:6832)|ribavirin(GtoPdb ligand_id:6842)|mycophenolate mofetil(GtoPdb ligand_id:6831)|	-	ribavirin(DrugBank ID:DB00811)|mycophenolate mofetil(DrugBank ID:DB00688)|mycophenolic acid(DrugBank ID:DB01024)|
P62158	CALM_HUMAN	CALM1|CALM2|CALM3	Calmodulin	-	-	trifluoperazine(TTD Drug ID:DAP000034)|	-
Q01959	SC6A3_HUMAN	SLC6A3	Sodium-dependent dopamine transporter	dextroamphetamine(indication:for treatment of adhd)|phentermine(indication:appetite depressants)|lisdexamfetamine(indication:central nervous system stimulants)|diethylpropion(indication:appetite depressants)|dexmethylphenidate(indication:for treatment of adhd)|benztropine(indication:antiparkinson agents)|fencamfamine(indication:central nervous system stimulants)|armodafinil(indication:central ner…	bupropion(GtoPdb ligand_id:7135)|dexamfetamine(GtoPdb ligand_id:2147)|trimipramine(GtoPdb ligand_id:7317)|methylphenidate(GtoPdb ligand_id:7236)|mazindol(GtoPdb ligand_id:4797)|dexmethylphenidate(GtoPdb ligand_id:7554)|	ioflupane i-123(TTD Drug ID:DNAP001686)|	amphetamine(DrugBank ID:DB00182)|procaine(DrugBank ID:DB00721)|modafinil(DrugBank ID:DB00745)|methamphetamine(DrugBank ID:DB01577)|cocaine(DrugBank ID:DB00907)|methylphenidate(DrugBank ID:DB00422)|lisdexamfetamine(DrugBank ID:DB01255)|benzatropine(DrugBank ID:DB00245)|dexmethylphenidate(DrugBank ID:DB06701)|mazindol(DrugBank ID:DB00579)|phenmetrazine(DrugBank ID:DB00830)|sibutramine(DrugBank ID:D…
Q08493	PDE4C_HUMAN	PDE4C	cAMP-specific 3',5'-cyclic phosphodiesterase 4C	dyphylline(indication:bronchodilator agents; vasodilator agents)|	ibudilast(GtoPdb ligand_id:7399)|	-	dyphylline(DrugBank ID:DB00651)|ibudilast(DrugBank ID:DB05266)|ketotifen(DrugBank ID:DB00920)|
P40261	NNMT_HUMAN	NNMT	Nicotinamide N-methyltransferase	niacin(indication:substance abuse deterrant;antidyslipidaemic agent)|	-	-	niacin(DrugBank ID:DB00627)|
P62942	FKB1A_HUMAN	FKBP1A	Peptidyl-prolyl cis-trans isomerase FKBP1A	sirolimus(indication:immunosuppressant;for treatment of wet age-related macular degeneration)|	sirolimus(GtoPdb ligand_id:6031)|tacrolimus(GtoPdb ligand_id:6784)|	-	sirolimus(DrugBank ID:DB00877)|tacrolimus(DrugBank ID:DB00864)|
P40238	TPOR_HUMAN	MPL	Thrombopoietin receptor	eltrombopag(indication:thrombopoietic)|	eltrombopag(GtoPdb ligand_id:6961)|	-	-
P09238	MMP10_HUMAN	MMP10	Stromelysin-2	-	-	-	marimastat(DrugBank ID:DB00786)|
P31213	S5A2_HUMAN	SRD5A2	3-oxo-5-alpha-steroid 4-dehydrogenase 2	dutasteride(indication:anti-baldness agents, antihyperplasia agents)|dutasteride (indication:for treatment of benign prostate hyperplasia)|finasteride(indication:antineoplastic agent)|	finasteride(GtoPdb ligand_id:6818)|	-	dutasteride(DrugBank ID:DB01126)|finasteride(DrugBank ID:DB01216)|azelaic acid(DrugBank ID:DB00548)|
Q96SW2	CRBN_HUMAN	CRBN	Protein cereblon	-	-	-	thalidomide(DrugBank ID:DB01041)|lenalidomide(DrugBank ID:DB00480)|
P08620	FGF4_HUMAN	FGF4	Fibroblast growth factor 4	pentosan polysulfate(indication:for symptomatic treatment of bladder pain or discomfort associated with interstitial cystitis)|	-	-	-
P49069	CAMLG_HUMAN	CAMLG	Calcium signal-modulating cyclophilin ligand	cyclosporine a(indication:immunosuppressant,opthalmological agent)|cyclosporine(indication:immunosuppressant)|	-	-	-
P30872	SSR1_HUMAN	SSTR1	Somatostatin receptor type 1	lanreotide(indication:for treatment of acromegaly)|	-	-	-
P35368	ADA1B_HUMAN	ADRA1B	Alpha-1B adrenergic receptor	promazine(indication:antiemetics; antipsychotic agents)|lisdexamfetamine(indication:central nervous system stimulants)|nefazodone(indication:antidepressive agents, second-generation)|norepinephrine(indication:antihypotensive agents; vasoconstrictor agents)|olanzapine(indication:antipsychotic agent;antidepressant,for treatment of bipolar disorder)|epinephrine(indication:anestethic)|terazosin(indic…	alfuzosin(GtoPdb ligand_id:7109)|tamsulosin(GtoPdb ligand_id:488)|terazosin(GtoPdb ligand_id:7302)|doxazosin(GtoPdb ligand_id:7170)|phentolamine(GtoPdb ligand_id:502)|prazosin(GtoPdb ligand_id:503)|phenylephrine(GtoPdb ligand_id:485)|	lisdexamfetamine(TTD Drug ID:DAP000571)|	doxazosin(DrugBank ID:DB00590)|dapiprazole(DrugBank ID:DB00298)|midodrine(DrugBank ID:DB00211)|epinephrine(DrugBank ID:DB00668)|thioridazine(DrugBank ID:DB00679)|terazosin(DrugBank ID:DB01162)|alfuzosin(DrugBank ID:DB00346)|droxidopa(DrugBank ID:DB06262)|ergotamine(DrugBank ID:DB00696)|phenylephrine(DrugBank ID:DB00388)|norepinephrine(DrugBank ID:DB00368)|thioproperazine(DrugBank ID:DB01622)|praz…
P35916	VGFR3_HUMAN	FLT4	Vascular endothelial growth factor receptor 3	pazopanib(indication:antineoplastic agent)|sorafenib(indication:antineoplastic agent)|axitinib(indication:antineoplastic agent)|sunitinib(indication:antineoplastic agent)|	sunitinib(GtoPdb ligand_id:5713)|pazopanib(GtoPdb ligand_id:5698)|nintedanib(GtoPdb ligand_id:5936)|lenvatinib(GtoPdb ligand_id:7426)|	-	regorafenib(DrugBank ID:DB08896)|nintedanib(DrugBank ID:DB09079)|pazopanib(DrugBank ID:DB06589)|sorafenib(DrugBank ID:DB00398)|
Q9Y233	PDE10_HUMAN	PDE10A	cAMP and cAMP-inhibited cGMP 3',5'-cyclic phosphodiesterase 10A	dipyridamole(indication:anticoagulant;antithrombotic)|	-	-	dipyridamole(DrugBank ID:DB00975)|
Q96DB2	HDA11_HUMAN	HDAC11	Histone deacetylase 11	romidepsin(indication:antineoplastic agent)|	-	-	-
P43681	ACHA4_HUMAN	CHRNA4	Neuronal acetylcholine receptor subunit alpha-4	primidone(indication:anticonvulsants)|varenicline(indication:smoking-cessation agent)|secobarbital(indication:adjuvants, anesthesia; hypnotics and sedatives)|butabarbital(indication:hypnotics and sedatives)|pentobarbital(indication:hypnotics and sedatives)|metharbital(indication:anticonvulsants)|talbutal(indication:analgesics)|methylphenobarbital(indication:anticonvulsants; hypnotics and sedative…	varenicline(GtoPdb ligand_id:5459)|	trimethaphan(TTD Drug ID:DAP001143)|	nicotine(DrugBank ID:DB00184)|varenicline(DrugBank ID:DB01273)|
P35408	PE2R4_HUMAN	PTGER4	Prostaglandin E2 receptor EP4 subtype	dinoprostone(indication:abortifacient agents)|	-	-	dinoprostone(DrugBank ID:DB00917)|
O60733	PLPL9_HUMAN	PLA2G6	85/88 kDa calcium-independent phospholipase A2	-	-	-	quinacrine(DrugBank ID:DB01103)|
O95180	CAC1H_HUMAN	CACNA1H	Voltage-dependent T-type calcium channel subunit alpha-1H	zonisamide(indication:appetite suppressant;anticonvulsant;antipsychotic agent)|	-	-	flunarizine(DrugBank ID:DB04841)|cinnarizine(DrugBank ID:DB00568)|zonisamide(DrugBank ID:DB00909)|isradipine(DrugBank ID:DB00270)|bepridil(DrugBank ID:DB01244)|
P48443	RXRG_HUMAN	RXRG	Retinoic acid receptor RXR-gamma	bexarotene(indication:antineoplastic agent)|alitretionine(indication:antineoplastic agents;antineoplastic agent)|tretinoin(indication:for treatment of acne)|adapalene(indication:dermatologic agents)|	bexarotene(GtoPdb ligand_id:2807)|	-	alitretinoin(DrugBank ID:DB00523)|adapalene(DrugBank ID:DB00210)|tretinoin(DrugBank ID:DB00755)|acitretin(DrugBank ID:DB00459)|bexarotene(DrugBank ID:DB00307)|
O95864	FADS2_HUMAN	FADS2	Fatty acid desaturase 2	-	-	-	alpha-linolenic acid(DrugBank ID:DB00132)|
P01584	IL1B_HUMAN	IL1B	Interleukin-1 beta	-	-	glucosamine(TTD Drug ID:DAP001097)|	gallium nitrate(DrugBank ID:DB05260)|
P23921	RIR1_HUMAN	RRM1	Ribonucleoside-diphosphate reductase large subunit	gemcitabine(indication:antineoplastic agent)|fludarabine(indication:antineoplastic agent)|clofarabine(indication:antineoplastic agent)|hydroxyurea(indication:antineoplastic agents)|	hydroxyurea(GtoPdb ligand_id:6822)|gemcitabine(GtoPdb ligand_id:4793)|fludarabine(GtoPdb ligand_id:4802)|	-	clofarabine(DrugBank ID:DB00631)|gemcitabine(DrugBank ID:DB00441)|cladribine(DrugBank ID:DB00242)|hydroxyurea(DrugBank ID:DB01005)|fludarabine(DrugBank ID:DB01073)|
Q8TCC7	S22A8_HUMAN	SLC22A8	Solute carrier family 22 member 8	probenecid(indication:uricosuric agents)|	-	-	probenecid(DrugBank ID:DB01032)|
P51511	MMP15_HUMAN	MMP15	Matrix metalloproteinase-15	-	-	-	marimastat(DrugBank ID:DB00786)|
P06746	DPOLB_HUMAN	POLB	DNA polymerase beta	cytarabine(indication:antineoplastic agent)|	-	-	cytarabine(DrugBank ID:DB00987)|
P20309	ACM3_HUMAN	CHRM3	Muscarinic acetylcholine receptor M3	propiomazine(indication:hypnotics and sedatives)|oxyphencyclimine(indication:gi anti-ulcer agents, anticholinergic; antispasmodics)|doxepin(indication:antimigraine agent;hypnotic)|benzquinamide(indication:antiemetics; antipsychotic agents)|diphemanil methylsulfate(indication:bronchodilator agents)|fesoterodine(indication:for treatment of overactive bladder syndrome)|tolterodine (indication:for tr…	solifenacin(GtoPdb ligand_id:7483)|atropine(GtoPdb ligand_id:320)|carbachol(GtoPdb ligand_id:298)|dicyclomine(GtoPdb ligand_id:355)|tropicamide(GtoPdb ligand_id:7319)|ipratropium(GtoPdb ligand_id:325)|N-methyl scopolamine(GtoPdb ligand_id:316)|clidinium(GtoPdb ligand_id:366)|amitriptyline(GtoPdb ligand_id:200)|glycopyrrolate(GtoPdb ligand_id:7459)|oxybutynin(GtoPdb ligand_id:359)|propantheline(Gt…	tolterodine(TTD Drug ID:DAP000376)|	ipratropium bromide(DrugBank ID:DB00332)|doxepin(DrugBank ID:DB01142)|oxyphencyclimine(DrugBank ID:DB00383)|diphemanil methylsulfate(DrugBank ID:DB00729)|mepenzolate(DrugBank ID:DB04843)|fesoterodine(DrugBank ID:DB06702)|diphenidol(DrugBank ID:DB01231)|cevimeline(DrugBank ID:DB00185)|homatropine methylbromide(DrugBank ID:DB00725)|tolterodine(DrugBank ID:DB01036)|oxybutynin(DrugBank ID:DB01062)|ac…
P43166	CAH7_HUMAN	CA7	Carbonic anhydrase 7	-	acetazolamide(GtoPdb ligand_id:6792)|brinzolamide(GtoPdb ligand_id:6797)|methazolamide(GtoPdb ligand_id:6828)|chlorthalidone(GtoPdb ligand_id:7147)|	-	diclofenamide(DrugBank ID:DB01144)|methazolamide(DrugBank ID:DB00703)|acetazolamide(DrugBank ID:DB00819)|
P08254	MMP3_HUMAN	MMP3	Stromelysin-1	-	-	-	marimastat(DrugBank ID:DB00786)|
Q9NYK1	TLR7_HUMAN	TLR7	Toll-like receptor 7	imiquimod(indication:anti wart agent,antineoplastic agent)|hydroxychloroquine(indication:antirheumatic agent)|	hydroxychloroquine(GtoPdb ligand_id:7198)|imiquimod(GtoPdb ligand_id:5003)|	imiquimod(TTD Drug ID:DAP000278)|	hydroxychloroquine(DrugBank ID:DB01611)|imiquimod(DrugBank ID:DB00724)|
P21453	S1PR1_HUMAN	S1PR1	Sphingosine 1-phosphate receptor 1	fingolimod(indication:for treatment of multiple sclerosis)|	fingolimod(GtoPdb ligand_id:2407)|	-	-
Q9UKV0	HDAC9_HUMAN	HDAC9	Histone deacetylase 9	valproic acid (indication:for treatment of basal cell carcinoma;anticonvulsant)|romidepsin(indication:antineoplastic agent)|	-	-	valproic acid(DrugBank ID:DB00313)|
P18505	GBRB1_HUMAN	GABRB1	Gamma-aminobutyric acid receptor subunit beta-1	clobazam(indication:anxiolytic,anticonvulsant)|flurazepam(indication:hypnotics and sedatives)|alprazolam(indication:anxiolytic, sedative,hypnotic)|oxazepam(indication:hypnotics and sedatives)|lorazepam(indication:anti-anxiety agents; anticonvulsants; hypnotics and sedatives)|triazolam(indication:analgesic,sedative)|midazolam(indication:adjuvants, anesthesia; hypnotics and sedatives)|quazepam(indi…	-	-	adinazolam(DrugBank ID:DB00546)|cinolazepam(DrugBank ID:DB01594)|clotiazepam(DrugBank ID:DB01559)|lindane(DrugBank ID:DB00431)|midazolam(DrugBank ID:DB00683)|ketazolam(DrugBank ID:DB01587)|diazepam(DrugBank ID:DB00829)|gamma hydroxybutyric acid(DrugBank ID:DB01440)|quazepam(DrugBank ID:DB01589)|estazolam(DrugBank ID:DB01215)|halazepam(DrugBank ID:DB00801)|temazepam(DrugBank ID:DB00231)|oxazepam(D…
P78348	ASIC1_HUMAN	ASIC1	Acid-sensing ion channel 1	-	-	-	diclofenac(DrugBank ID:DB00586)|
P30049	ATPD_HUMAN	ATP5D	ATP synthase subunit delta, mitochondrial	enflurane(indication:anesthetics, inhalation)|sevoflurane(indication:anesthetics, inhalation)|desflurane(indication:inhalation anesthetics)|halothane(indication:anesthetics, inhalation)|	-	-	-
Q99542	MMP19_HUMAN	MMP19	Matrix metalloproteinase-19	-	-	-	marimastat(DrugBank ID:DB00786)|
P01008	ANT3_HUMAN	SERPINC1	Antithrombin-III	tinzaparin (indication:anticoagulant)|fondaparinux(indication:antithrombotic agents)|ardeparin(indication:anticoagulants)|heparin(indication:anticoagulant;for treatment of cystic fibrosis;antithrombotic;for treatment of pelvic pain of bladder origin and interstitital cystitis)|sulodexide(indication:for treatment of diabetic nephropathy)|	enoxaparin(GtoPdb ligand_id:6811)|dalteparin(GtoPdb ligand_id:6803)|fondaparinux(GtoPdb ligand_id:6819)|tinzaparin(GtoPdb ligand_id:6846)|heparin(GtoPdb ligand_id:4214)|danaparoid(GtoPdb ligand_id:6804)|	-	fondaparinux sodium(DrugBank ID:DB00569)|ardeparin(DrugBank ID:DB00407)|
Q969S8	HDA10_HUMAN	HDAC10	Histone deacetylase 10	romidepsin(indication:antineoplastic agent)|	-	-	-
P31350	RIR2_HUMAN	RRM2	Ribonucleoside-diphosphate reductase subunit M2	-	gemcitabine(GtoPdb ligand_id:4793)|clofarabine(GtoPdb ligand_id:6802)|hydroxyurea(GtoPdb ligand_id:6822)|fludarabine(GtoPdb ligand_id:4802)|	-	gallium nitrate(DrugBank ID:DB05260)|cladribine(DrugBank ID:DB00242)|
P24530	EDNRB_HUMAN	EDNRB	Endothelin B receptor	ambrisentan(indication:antihypertensive agent)|bosentan(indication:for treatment of pulmonary arterial hypertension)|	bosentan(GtoPdb ligand_id:3494)|	bosentan(TTD Drug ID:DAP000030)|	bosentan(DrugBank ID:DB00559)|macitentan(DrugBank ID:DB08932)|
P12277	KCRB_HUMAN	CKB	Creatine kinase B-type	-	-	-	creatine(DrugBank ID:DB00148)|
P51692	STA5B_HUMAN	STAT5B	Signal transducer and activator of transcription 5B	dasatinib(indication:antineoplastic agent)|	-	-	-
P27695	APEX1_HUMAN	APEX1	DNA-(apurinic or apyrimidinic site) lyase	-	-	-	lucanthone(DrugBank ID:DB04967)|
Q99808	S29A1_HUMAN	SLC29A1	Equilibrative nucleoside transporter 1	-	dipyridamole(GtoPdb ligand_id:4807)|	lidoflazine(TTD Drug ID:DNC007571)|	-
P09884	DPOLA_HUMAN	POLA1	DNA polymerase alpha catalytic subunit	clofarabine(indication:antineoplastic agent)|fludarabine(indication:antineoplastic agent)|nelarabine(indication:antineoplastic agent)|	-	-	cladribine(DrugBank ID:DB00242)|clofarabine(DrugBank ID:DB00631)|fludarabine(DrugBank ID:DB01073)|
P63316	TNNC1_HUMAN	TNNC1	Troponin C, slow skeletal and cardiac muscles	bepridil(indication:anti-arrhythmia agents; antihypertensive agents)|levosimendan(indication:for treatment of heart failure)|	-	levosimendan(TTD Drug ID:DAP000797)|	levosimendan(DrugBank ID:DB00922)|
P05091	ALDH2_HUMAN	ALDH2	Aldehyde dehydrogenase, mitochondrial	disulfiram(indication:alcohol deterrents)|	-	-	disulfiram(DrugBank ID:DB00822)|
P35348	ADA1A_HUMAN	ADRA1A	Alpha-1A adrenergic receptor	trifluoperazine(indication:antiemetics; antipsychotic agents)|nefazodone(indication:antidepressive agents, second-generation)|norepinephrine(indication:antihypotensive agents; vasoconstrictor agents)|dronedarone(indication:anti-arrhythmia agents)|metaraminol(indication:antihypotensive agents; vasoconstrictor agents)|lisdexamfetamine(indication:central nervous system stimulants)|promazine(indicati…	doxazosin(GtoPdb ligand_id:7170)|prazosin(GtoPdb ligand_id:503)|oxymetazoline(GtoPdb ligand_id:124)|methoxamine(GtoPdb ligand_id:483)|phentolamine(GtoPdb ligand_id:502)|phenylephrine(GtoPdb ligand_id:485)|terazosin(GtoPdb ligand_id:7302)|silodosin(GtoPdb ligand_id:493)|alfuzosin(GtoPdb ligand_id:7109)|tamsulosin(GtoPdb ligand_id:488)|	silodosin(TTD Drug ID:DNC004927)|	apraclonidine(DrugBank ID:DB00964)|flupentixol(DrugBank ID:DB00875)|carvedilol(DrugBank ID:DB01136)|prazosin(DrugBank ID:DB00457)|chlorpromazine(DrugBank ID:DB00477)|levonordefrin(DrugBank ID:DB06707)|droperidol(DrugBank ID:DB00450)|phenylpropanolamine(DrugBank ID:DB00397)|phenoxybenzamine(DrugBank ID:DB00925)|phenylephrine(DrugBank ID:DB00388)|naphazoline(DrugBank ID:DB06711)|xylometazoline(Drug…
Q14432	PDE3A_HUMAN	PDE3A	cGMP-inhibited 3',5'-cyclic phosphodiesterase A	amrinone(indication:cardiotonic agents; phosphodiesterase inhibitors)|theophylline(indication:bronchodilator)|milrinone(indication:cardiotonic agents; vasodilator agents)|cilostazol(indication:platelet aggregation inhibitors)|	enoximone(GtoPdb ligand_id:9063)|milrinone(GtoPdb ligand_id:5225)|inamrinone(GtoPdb ligand_id:7202)|anagrelide(GtoPdb ligand_id:7114)|	vesnarinone(TTD Drug ID:DNC003894)|	theophylline(DrugBank ID:DB00277)|cilostazol(DrugBank ID:DB01166)|enoximone(DrugBank ID:DB04880)|anagrelide(DrugBank ID:DB00261)|milrinone(DrugBank ID:DB00235)|amrinone(DrugBank ID:DB01427)|oxtriphylline(DrugBank ID:DB01303)|aminophylline(DrugBank ID:DB01223)|
P00492	HPRT_HUMAN	HPRT1	Hypoxanthine-guanine phosphoribosyltransferase	mercaptopurine(indication:antineoplastic agents)|	-	-	mercaptopurine(DrugBank ID:DB01033)|azathioprine(DrugBank ID:DB00993)|
P30556	AGTR1_HUMAN	AGTR1	Type-1 angiotensin II receptor	azilsartan(indication:antihypertensive agent)|irbesartan(indication:antihypertensive agent)|eprosartan(indication:antihypertensive agents)|losartan(indication:antihypertensive agents)|olmesartan(indication:antihypertensive agent;for treatment of glaucoma)|candesartan(indication:antihypertensive agent)|valsartan(indication:antihypertensive agent)|	olmesartan(GtoPdb ligand_id:591)|losartan(GtoPdb ligand_id:590)|valsartan(GtoPdb ligand_id:3937)|telmisartan(GtoPdb ligand_id:592)|irbesartan(GtoPdb ligand_id:589)|eprosartan(GtoPdb ligand_id:588)|candesartan(GtoPdb ligand_id:587)|	valsartan(TTD Drug ID:DAP000363)|	saprisartan(DrugBank ID:DB01347)|forasartan(DrugBank ID:DB01342)|telmisartan(DrugBank ID:DB00966)|irbesartan(DrugBank ID:DB01029)|losartan(DrugBank ID:DB00678)|tasosartan(DrugBank ID:DB01349)|eprosartan(DrugBank ID:DB00876)|azilsartan medoxomil(DrugBank ID:DB08822)|candesartan(DrugBank ID:DB00796)|olmesartan(DrugBank ID:DB00275)|valsartan(DrugBank ID:DB00177)|
P52333	JAK3_HUMAN	JAK3	Tyrosine-protein kinase JAK3	-	tofacitinib(GtoPdb ligand_id:5677)|	-	-
Q969G6	RIFK_HUMAN	RFK	Riboflavin kinase	-	-	-	riboflavin(DrugBank ID:DB00140)|
P09619	PGFRB_HUMAN	PDGFRB	Platelet-derived growth factor receptor beta	imatinib(indication:antineoplastic agent)|sunitinib(indication:antineoplastic agent)|dasatinib(indication:antineoplastic agent)|axitinib(indication:antineoplastic agent)|sorafenib(indication:antineoplastic agent)|	sunitinib(GtoPdb ligand_id:5713)|	-	regorafenib(DrugBank ID:DB08896)|sunitinib(DrugBank ID:DB01268)|sorafenib(DrugBank ID:DB00398)|pazopanib(DrugBank ID:DB06589)|
P22459	KCNA4_HUMAN	KCNA4	Potassium voltage-gated channel subfamily A member 4	-	-	-	dalfampridine(DrugBank ID:DB06637)|
Q8N1C3	GBRG1_HUMAN	GABRG1	Gamma-aminobutyric acid receptor subunit gamma-1	alprazolam(indication:anxiolytic, sedative,hypnotic)|clobazam(indication:anxiolytic,anticonvulsant)|flurazepam(indication:hypnotics and sedatives)|triazolam(indication:analgesic,sedative)|lorazepam(indication:anti-anxiety agents; anticonvulsants; hypnotics and sedatives)|oxazepam(indication:hypnotics and sedatives)|midazolam(indication:adjuvants, anesthesia; hypnotics and sedatives)|temazepam(ind…	-	-	temazepam(DrugBank ID:DB00231)|estazolam(DrugBank ID:DB01215)|halazepam(DrugBank ID:DB00801)|triazolam(DrugBank ID:DB00897)|nitrazepam(DrugBank ID:DB01595)|oxazepam(DrugBank ID:DB00842)|prazepam(DrugBank ID:DB01588)|bromazepam(DrugBank ID:DB01558)|fludiazepam(DrugBank ID:DB01567)|flurazepam(DrugBank ID:DB00690)|cinolazepam(DrugBank ID:DB01594)|adinazolam(DrugBank ID:DB00546)|clotiazepam(DrugBank …
P23415	GLRA1_HUMAN	GLRA1	Glycine receptor subunit alpha-1	desflurane(indication:inhalation anesthetics)|isoflurane(indication:anesthetics, inhalation)|sevoflurane(indication:anesthetics, inhalation)|enflurane(indication:anesthetics, inhalation)|	-	thiocolchicoside(TTD Drug ID:DNC013107)|	sevoflurane(DrugBank ID:DB01236)|methoxyflurane(DrugBank ID:DB01028)|isoflurane(DrugBank ID:DB00753)|ethanol(DrugBank ID:DB00898)|desflurane(DrugBank ID:DB01189)|
P11511	CP19A_HUMAN	CYP19A1	Aromatase	aminoglutethimide(indication:antineoplastic agents)|letrozole(indication:antineoplastic agent)|testolactone(indication:antineoplastic agents, hormonal)|anastrozole(indication:antineoplastic agent)|exemestane(indication:antineoplastic agent)|	anastrozole(GtoPdb ligand_id:5137)|fadrozole(GtoPdb ligand_id:8311)|letrozole(GtoPdb ligand_id:5209)|exemestane(GtoPdb ligand_id:7073)|aminoglutethimide(GtoPdb ligand_id:7054)|	testolactone(TTD Drug ID:DAP000624)|	aminoglutethimide(DrugBank ID:DB00357)|anastrozole(DrugBank ID:DB01217)|exemestane(DrugBank ID:DB00990)|letrozole(DrugBank ID:DB01006)|testolactone(DrugBank ID:DB00894)|
P22001	KCNA3_HUMAN	KCNA3	Potassium voltage-gated channel subfamily A member 3	-	-	-	dalfampridine(DrugBank ID:DB06637)|
P06241	FYN_HUMAN	FYN	Tyrosine-protein kinase Fyn	dasatinib(indication:antineoplastic agent)|	-	-	-
P15538	C11B1_HUMAN	CYP11B1	Cytochrome P450 11B1, mitochondrial	metyrapone(indication:diagnostic agents)|	metyrapone(GtoPdb ligand_id:5224)|	metyrapone(TTD Drug ID:DAP000424)|	mitotane(DrugBank ID:DB00648)|metyrapone(DrugBank ID:DB01011)|
P80404	GABT_HUMAN	ABAT	4-aminobutyrate aminotransferase, mitochondrial	valproic acid (indication:for treatment of basal cell carcinoma;anticonvulsant)|valproic acid(indication:anticonvulsants)|tiagabine(indication:anticonvulsants)|vigabatrin(indication:for treatment of addiction)|divalproex sodium(indication:anticonvulsants; antimanic agents)|	vigabatrin(GtoPdb ligand_id:4821)|	vigabatrin(TTD Drug ID:DAP000557)|	vigabatrin(DrugBank ID:DB01080)|valproic acid(DrugBank ID:DB00313)|
Q96P88	GNRR2_HUMAN	GNRHR2	Putative gonadotropin-releasing hormone II receptor	danazol(indication:antiendometriosis agent, antineoplastic agent)|histrelin(indication:antineoplastic agent)|gonadorelin(indication:fertility agents)|degarelix(indication:antineoplastic agent)|nafarelin(indication:antiendometriosis agent)|	-	-	danazol(DrugBank ID:DB01406)|
P16234	PGFRA_HUMAN	PDGFRA	Platelet-derived growth factor receptor alpha	sunitinib(indication:antineoplastic agent)|imatinib(indication:antineoplastic agent)|axitinib(indication:antineoplastic agent)|	-	-	regorafenib(DrugBank ID:DB08896)|pazopanib(DrugBank ID:DB06589)|
Q96RI1	NR1H4_HUMAN	NR1H4	Bile acid receptor	obeticholic acid(indication:for treatment of non-alcoholic fatty liver disease (nafld),for treatment of primary biliary cirrhosis (pbc))|	obeticholic acid(GtoPdb ligand_id:3435)|chenodeoxycholic acid(GtoPdb ligand_id:608)|	guggulsterone(TTD Drug ID:DAP001389)|	-
P04626	ERBB2_HUMAN	ERBB2	Receptor tyrosine-protein kinase erbB-2	lapatinib(indication:antineoplastic agent)|	lapatinib(GtoPdb ligand_id:5692)|	lapatinib(TTD Drug ID:DAP000853)|	lapatinib(DrugBank ID:DB01259)|afatinib(DrugBank ID:DB08916)|
P14679	TYRO_HUMAN	TYR	Tyrosinase	-	-	monobenzone(TTD Drug ID:DAP000830)|	azelaic acid(DrugBank ID:DB00548)|
Q15822	ACHA2_HUMAN	CHRNA2	Neuronal acetylcholine receptor subunit alpha-2	biperiden(indication:antidyskinetics)|cisatracurium besylate(indication:neuromuscular blocking agents)|doxacurium chloride(indication:muscle relaxants)|doxacurium(indication:muscle relaxants)|gallamine triethiodide(indication:muscle relaxants, skeletal)|metocurine iodide(indication:muscle relaxants)|atracurium(indication:muscle relaxants)|pipecuronium(indication:muscle relaxants)|mivacurium(indic…	-	tubocurarine(TTD Drug ID:DAP000351)|	tubocurarine(DrugBank ID:DB01199)|mivacurium(DrugBank ID:DB01226)|cisatracurium besylate(DrugBank ID:DB00565)|mecamylamine(DrugBank ID:DB00657)|decamethonium(DrugBank ID:DB01245)|doxacurium chloride(DrugBank ID:DB01135)|vecuronium(DrugBank ID:DB01339)|pancuronium(DrugBank ID:DB01337)|pipecuronium(DrugBank ID:DB01338)|carbachol(DrugBank ID:DB00411)|rocuronium(DrugBank ID:DB00728)|atracurium(DrugBa…
O95263	PDE8B_HUMAN	PDE8B	High affinity cAMP-specific and IBMX-insensitive 3',5'-cyclic phosphodiesterase 8B	-	-	-	ketotifen(DrugBank ID:DB00920)|
P07098	LIPG_HUMAN	LIPF	Gastric triacylglycerol lipase	-	-	-	orlistat(DrugBank ID:DB01083)|
P02768	ALBU_HUMAN	ALB	Serum albumin	-	-	gadofosveset(TTD Drug ID:DNAP001706)|	-
Q06432	CCG1_HUMAN	CACNG1	Voltage-dependent calcium channel gamma-1 subunit	lercanidipine(indication:antihypertensive agent)|diltiazem(indication:antihypertensive agent)|nimodipine(indication:antihypertensive agents; vasodilator agents)|	-	-	diltiazem(DrugBank ID:DB00343)|nitrendipine(DrugBank ID:DB01054)|lercanidipine(DrugBank ID:DB00528)|
P30968	GNRHR_HUMAN	GNRHR	Gonadotropin-releasing hormone receptor	nafarelin(indication:antiendometriosis agent)|degarelix(indication:antineoplastic agent)|gonadorelin(indication:fertility agents)|histrelin(indication:antineoplastic agent)|danazol(indication:antiendometriosis agent, antineoplastic agent)|	-	-	danazol(DrugBank ID:DB01406)|
P22748	CAH4_HUMAN	CA4	Carbonic anhydrase 4	topiramate (indication:anticonvulsant,antimigraine agent;anticonvulsant)|chlorothiazide(indication:antihypertensive agents; diuretics)|topiramate(indication:anticonvulsants; anti-migraine agents)|trichlormethiazide(indication:antihypertensive agents; diuretics)|	-	-	diclofenamide(DrugBank ID:DB01144)|topiramate(DrugBank ID:DB00273)|methazolamide(DrugBank ID:DB00703)|chlorothiazide(DrugBank ID:DB00880)|acetazolamide(DrugBank ID:DB00819)|
Q9UM73	ALK_HUMAN	ALK	ALK tyrosine kinase receptor	crizotinib(indication:antineoplastic agent)|	crizotinib(GtoPdb ligand_id:4903)|ceritinib(GtoPdb ligand_id:7397)|alectinib(GtoPdb ligand_id:7739)|	-	crizotinib(DrugBank ID:DB08865)|
P39900	MMP12_HUMAN	MMP12	Macrophage metalloelastase	-	-	-	marimastat(DrugBank ID:DB00786)|
P17787	ACHB2_HUMAN	CHRNB2	Neuronal acetylcholine receptor subunit beta-2	nicotine(indication:central nervous system stimulants)|varenicline(indication:smoking-cessation agent)|	-	-	nicotine(DrugBank ID:DB00184)|
P08908	5HT1A_HUMAN	HTR1A	5-hydroxytryptamine receptor 1A	aripiprazole(indication:antipsychotic agent)|vilazodone (indication:antidepressant)|lurasidone(indication:antipsychotic agent)|trazodone(indication:antidepressant)|methysergide(indication:anti-migraine agents; vasoconstrictor agents)|clozapine(indication:antipsychotic agents)|asenapine(indication:antipsychotic agent)|buspirone(indication:anti-anxiety agents)|iloperidone(indication:antipsychotic a…	buspirone(GtoPdb ligand_id:36)|vortioxetine(GtoPdb ligand_id:7351)|vilazodone(GtoPdb ligand_id:7427)|flibanserin(GtoPdb ligand_id:8182)|	treximet(TTD Drug ID:DAP001450)|	alprenolol(DrugBank ID:DB00866)|penbutolol(DrugBank ID:DB01359)|thioproperazine(DrugBank ID:DB01622)|nefazodone(DrugBank ID:DB01149)|naratriptan(DrugBank ID:DB00952)|trazodone(DrugBank ID:DB00656)|chlorpromazine(DrugBank ID:DB00477)|doxepin(DrugBank ID:DB01142)|sumatriptan(DrugBank ID:DB00669)|pipotiazine(DrugBank ID:DB01621)|methysergide(DrugBank ID:DB00247)|alverine(DrugBank ID:DB01616)|buspiro…
P41594	GRM5_HUMAN	GRM5	Metabotropic glutamate receptor 5	acamprosate(indication:for treatment of alcohol-dependance;antineoplastic agent)|	-	-	acamprosate(DrugBank ID:DB00659)|
P30273	FCERG_HUMAN	FCER1G	High affinity immunoglobulin epsilon receptor subunit gamma	benzylpenicilloyl polylysine(indication:diagnostic agents)|	-	-	benzylpenicilloyl polylysine(DrugBank ID:DB00895)|
P26439	3BHS2_HUMAN	HSD3B2	3 beta-hydroxysteroid dehydrogenase/Delta 5-->4-isomerase type 2	trilostane(indication:antiadrenal)|	-	-	trilostane(DrugBank ID:DB01108)|
Q9NWM0	SMOX_HUMAN	SMOX	Spermine oxidase	-	-	-	spermine(DrugBank ID:DB00127)|
Q9H4B7	TBB1_HUMAN	TUBB1	Tubulin beta-1 chain	epothilone d(indication:antineoplastic agent)|docetaxel(indication:antineoplastic agent)|paclitaxel(indication:for treatment of peripheral arterial disease (pad);antineoplastic agent;antiinflammatory agent,dmard)|cabazitaxel(indication:antineoplastic agent)|	-	-	cabazitaxel(DrugBank ID:DB06772)|vindesine(DrugBank ID:DB00309)|docetaxel(DrugBank ID:DB01248)|colchicine(DrugBank ID:DB01394)|paclitaxel(DrugBank ID:DB01229)|
P42345	MTOR_HUMAN	MTOR	Serine/threonine-protein kinase mTOR	pimecrolimus(indication:antiinflammatory agent)|sirolimus(indication:immunosuppressant;for treatment of wet age-related macular degeneration)|everolimus(indication:immunosuppressant)|temsirolimus(indication:antineoplastic agent)|	everolimus(GtoPdb ligand_id:5889)|temsirolimus(GtoPdb ligand_id:5892)|	temsirolimus(TTD Drug ID:DIB000250)|	everolimus(DrugBank ID:DB01590)|temsirolimus(DrugBank ID:DB06287)|pimecrolimus(DrugBank ID:DB00337)|sirolimus(DrugBank ID:DB00877)|
P51857	AK1D1_HUMAN	AKR1D1	3-oxo-5-beta-steroid 4-dehydrogenase	finasteride(indication:antineoplastic agent)|	-	-	azelaic acid(DrugBank ID:DB00548)|
P00918	CAH2_HUMAN	CA2	Carbonic anhydrase 2	acetazolamide(indication:anticonvulsants; diuretics; antiglaucomic agent)|brinzolamide(indication:antiglaucomic agents)|trichlormethiazide(indication:antihypertensive agents; diuretics)|topiramate (indication:anticonvulsant,antimigraine agent;anticonvulsant)|topiramate(indication:anticonvulsants; anti-migraine agents)|chlorothiazide(indication:antihypertensive agents; diuretics)|	-	cyclothiazide(TTD Drug ID:DAP000604)|	ethinamate(DrugBank ID:DB01031)|acetazolamide(DrugBank ID:DB00819)|chlorothiazide(DrugBank ID:DB00880)|methazolamide(DrugBank ID:DB00703)|brinzolamide(DrugBank ID:DB01194)|diazoxide(DrugBank ID:DB01119)|diclofenamide(DrugBank ID:DB01144)|dorzolamide(DrugBank ID:DB00869)|topiramate(DrugBank ID:DB00273)|quinethazone(DrugBank ID:DB01325)|
Q9UI33	SCNBA_HUMAN	SCN11A	Sodium channel protein type 11 subunit alpha	zonisamide(indication:appetite suppressant;anticonvulsant;antipsychotic agent)|cocaine(indication:local anesthetic)|	-	-	zonisamide(DrugBank ID:DB00909)|
P29218	IMPA1_HUMAN	IMPA1	Inositol monophosphatase 1	-	Li<sup>+</sup>(GtoPdb ligand_id:5212)|	-	-
P30926	ACHB4_HUMAN	CHRNB4	Neuronal acetylcholine receptor subunit beta-4	varenicline(indication:smoking-cessation agent)|	-	-	pentolinium(DrugBank ID:DB01090)|
P07949	RET_HUMAN	RET	Proto-oncogene tyrosine-protein kinase receptor Ret	imatinib(indication:antineoplastic agent)|sunitinib(indication:antineoplastic agent)|	vandetanib(GtoPdb ligand_id:5717)|	vandetanib(TTD Drug ID:DCL000350)|	regorafenib(DrugBank ID:DB08896)|sorafenib(DrugBank ID:DB00398)|
Q8NFA2	NOXO1_HUMAN	NOXO1	NADPH oxidase organizer 1	-	-	-	ecabet(DrugBank ID:DB05265)|
Q9NP56	PDE7B_HUMAN	PDE7B	cAMP-specific 3',5'-cyclic phosphodiesterase 7B	dyphylline(indication:bronchodilator agents; vasodilator agents)|	-	-	dyphylline(DrugBank ID:DB00651)|ketotifen(DrugBank ID:DB00920)|
Q15274	NADC_HUMAN	QPRT	Nicotinate-nucleotide pyrophosphorylase [carboxylating]	niacin(indication:substance abuse deterrant;antidyslipidaemic agent)|	-	-	niacin(DrugBank ID:DB00627)|
P39086	GRIK1_HUMAN	GRIK1	Glutamate receptor ionotropic, kainate 1	topiramate(indication:anticonvulsants; anti-migraine agents)|topiramate (indication:anticonvulsant,antimigraine agent;anticonvulsant)|	-	-	topiramate(DrugBank ID:DB00273)|
Q8WXA8	5HT3C_HUMAN	HTR3C	5-hydroxytryptamine receptor 3C	dolasetron(indication:antiemetic)|	-	-	-
P25021	HRH2_HUMAN	HRH2	Histamine H2 receptor	asenapine(indication:antipsychotic agent)|cimetidine(indication:gi anti-ulcer agents, antihistamines)|doxepin(indication:antimigraine agent;hypnotic)|nizatidine(indication:gi anti-ulcer agents, antihistamines)|famotidine(indication:for treatment of gastric ulcer and gastroesophageal reflux;acid reducer)|betazole(indication:diagnostic agents)|epinastine(indication:antiallergy agent)|ranitidine(ind…	ranitidine(GtoPdb ligand_id:1234)|cimetidine(GtoPdb ligand_id:1231)|famotidine(GtoPdb ligand_id:7074)|	ranitidine(TTD Drug ID:DAP000340)|	doxepin(DrugBank ID:DB01142)|famotidine(DrugBank ID:DB00927)|epinastine(DrugBank ID:DB00751)|nizatidine(DrugBank ID:DB00585)|histamine phosphate(DrugBank ID:DB00667)|cimetidine(DrugBank ID:DB00501)|ranitidine(DrugBank ID:DB00863)|roxatidine acetate(DrugBank ID:DB08806)|betazole(DrugBank ID:DB00272)|methantheline(DrugBank ID:DB00940)|
P14060	3BHS1_HUMAN	HSD3B1	3 beta-hydroxysteroid dehydrogenase/Delta 5-->4-isomerase type 1	trilostane(indication:antiadrenal)|	-	-	trilostane(DrugBank ID:DB01108)|
Q05513	KPCZ_HUMAN	PRKCZ	Protein kinase C zeta type	ingenol mebutate(indication:for treatment of actinic keratosis,antineoplastic agent)|	-	-	-
P07202	PERT_HUMAN	TPO	Thyroid peroxidase	propylthiouracil(indication:antithyroid agents)|methimazole(indication:antithyroid agents)|	methimazole(GtoPdb ligand_id:6649)|propylthiouracil(GtoPdb ligand_id:6650)|	propylthiouracil(TTD Drug ID:DAP001247)|	carbimazole(DrugBank ID:DB00389)|methimazole(DrugBank ID:DB00763)|propylthiouracil(DrugBank ID:DB00550)|
P27815	PDE4A_HUMAN	PDE4A	cAMP-specific 3',5'-cyclic phosphodiesterase 4A	theophylline(indication:bronchodilator)|dipyridamole(indication:anticoagulant;antithrombotic)|dyphylline(indication:bronchodilator agents; vasodilator agents)|pentoxifylline(indication:for treatment of amyotrophic lateral sclerosis (als))|milrinone(indication:cardiotonic agents; vasodilator agents)|	ibudilast(GtoPdb ligand_id:7399)|	enprofylline(TTD Drug ID:DAP000597)|	ketotifen(DrugBank ID:DB00920)|dipyridamole(DrugBank ID:DB00975)|pentoxifylline(DrugBank ID:DB00806)|oxtriphylline(DrugBank ID:DB01303)|ibudilast(DrugBank ID:DB05266)|drotaverine(DrugBank ID:DB06751)|theophylline(DrugBank ID:DB00277)|enprofylline(DrugBank ID:DB00824)|dyphylline(DrugBank ID:DB00651)|
Q9NPA2	MMP25_HUMAN	MMP25	Matrix metalloproteinase-25	-	-	-	marimastat(DrugBank ID:DB00786)|
Q9BQB6	VKOR1_HUMAN	VKORC1	Vitamin K epoxide reductase complex subunit 1	dicumarol(indication:anticoagulants)|phenprocoumon(indication:anticoagulants)|warfarin(indication:anticoagulants)|menadione(indication:for reducing egfr-inhibitor-induced dermatological side effects)|	alitretinoin(GtoPdb ligand_id:2645)|warfarin(GtoPdb ligand_id:6853)|	warfarin(TTD Drug ID:DAP000770)|	phenindione(DrugBank ID:DB00498)|menadione(DrugBank ID:DB00170)|warfarin(DrugBank ID:DB00682)|phenprocoumon(DrugBank ID:DB00946)|acenocoumarol(DrugBank ID:DB01418)|dicoumarol(DrugBank ID:DB00266)|
P21964	COMT_HUMAN	COMT	Catechol O-methyltransferase	tolcapone(indication:antiparkinson agents)|entacapone(indication:antiparkinson agent)|	entacapone(GtoPdb ligand_id:6647)|tolcapone(GtoPdb ligand_id:6646)|	-	tolcapone(DrugBank ID:DB00323)|entacapone(DrugBank ID:DB00494)|
P34972	CNR2_HUMAN	CNR2	Cannabinoid receptor 2	tetrahydrocannabinol(indication:analgesic,neuropathic pain,for treatment of restlegs legs syndrome)|nabilone(indication:antiemetic;analgesic,neuropathic pain,for treatment of restlegs legs syndrome)|dronabinol(indication:analgesic;appetite stimulant)|	-	nabilone(TTD Drug ID:DNC011151)|	nabilone(DrugBank ID:DB00486)|
P28702	RXRB_HUMAN	RXRB	Retinoic acid receptor RXR-beta	adapalene(indication:dermatologic agents)|tazarotene(indication:antipsoriatic agent,for treatment of acne)|bexarotene(indication:antineoplastic agent)|tretinoin(indication:for treatment of acne)|alitretionine(indication:antineoplastic agents;antineoplastic agent)|	bexarotene(GtoPdb ligand_id:2807)|	-	alitretinoin(DrugBank ID:DB00523)|tretinoin(DrugBank ID:DB00755)|bexarotene(DrugBank ID:DB00307)|tazarotene(DrugBank ID:DB00799)|acitretin(DrugBank ID:DB00459)|adapalene(DrugBank ID:DB00210)|
P45452	MMP13_HUMAN	MMP13	Collagenase 3	-	-	-	marimastat(DrugBank ID:DB00786)|
P00491	PNPH_HUMAN	PNP	Purine nucleoside phosphorylase	-	-	-	cladribine(DrugBank ID:DB00242)|
Q8N0U8	VKORL_HUMAN	VKORC1L1	Vitamin K epoxide reductase complex subunit 1-like protein 1	warfarin(indication:anticoagulants)|menadione(indication:for reducing egfr-inhibitor-induced dermatological side effects)|	-	-	menadione(DrugBank ID:DB00170)|
P55263	ADK_HUMAN	ADK	Adenosine kinase	-	-	-	ribavirin(DrugBank ID:DB00811)|
P61278	SMS_HUMAN	SST	Somatostatin	-	-	cysteamine(TTD Drug ID:DAP001297)|	-
P43115	PE2R3_HUMAN	PTGER3	Prostaglandin E2 receptor EP3 subtype	dinoprostone(indication:abortifacient agents)|bimatoprost(indication:antiglaucomic agent)|	misoprostol (methyl ester)(GtoPdb ligand_id:1936)|	-	dinoprostone(DrugBank ID:DB00917)|bimatoprost(DrugBank ID:DB00905)|misoprostol(DrugBank ID:DB00929)|
P61073	CXCR4_HUMAN	CXCR4	C-X-C chemokine receptor type 4	plerixafor(indication:antineoplastic agent)|	plerixafor(GtoPdb ligand_id:844)|	-	plerixafor(DrugBank ID:DB06809)|
Q92953	KCNB2_HUMAN	KCNB2	Potassium voltage-gated channel subfamily B member 2 {ECO:0000312|HGNC:HGNC:6232}	-	fampridine(GtoPdb ligand_id:2416)|	-	dalfampridine(DrugBank ID:DB06637)|
Q9NR33	DPOE4_HUMAN	POLE4	DNA polymerase epsilon subunit 4	-	-	-	cladribine(DrugBank ID:DB00242)|
P06276	CHLE_HUMAN	BCHE	Cholinesterase	rivastigmine(indication:for treatment of alzheimer's disease)|echothiophate iodide(indication:miotics)|demecarium bromide(indication:antiglaucomic agents)|isoflurophate(indication:antiglaucomic agents)|	rivastigmine(GtoPdb ligand_id:6602)|tacrine(GtoPdb ligand_id:6687)|	meptazinol(TTD Drug ID:DNC013581)|	echothiophate(DrugBank ID:DB01057)|edrophonium(DrugBank ID:DB01010)|rivastigmine(DrugBank ID:DB00989)|dipivefrin(DrugBank ID:DB00449)|hexafluronium(DrugBank ID:DB00941)|pyridostigmine(DrugBank ID:DB00545)|malathion(DrugBank ID:DB00772)|isoflurophate(DrugBank ID:DB00677)|pralidoxime(DrugBank ID:DB00733)|
O60658	PDE8A_HUMAN	PDE8A	High affinity cAMP-specific and IBMX-insensitive 3',5'-cyclic phosphodiesterase 8A	-	-	-	ketotifen(DrugBank ID:DB00920)|
P28476	GBRR2_HUMAN	GABRR2	Gamma-aminobutyric acid receptor subunit rho-2	estazolam(indication:anti-anxiety agents; anticonvulsants)|diazepam(indication:anticonvulsant)|clorazepate(indication:hypnotics and sedatives)|clonazepam(indication:anticonvulsant)|halazepam(indication:anti-anxiety agents; muscle relaxants; sedative)|bromazepam(indication:hypnotics and sedatives)|prazepam(indication:anti-anxiety agents; hypnotics and sedatives)|chlordiazepoxide(indication:hypnoti…	-	-	midazolam(DrugBank ID:DB00683)|diazepam(DrugBank ID:DB00829)|quazepam(DrugBank ID:DB01589)|clotiazepam(DrugBank ID:DB01559)|adinazolam(DrugBank ID:DB00546)|cinolazepam(DrugBank ID:DB01594)|fludiazepam(DrugBank ID:DB01567)|prazepam(DrugBank ID:DB01588)|bromazepam(DrugBank ID:DB01558)|flurazepam(DrugBank ID:DB00690)|oxazepam(DrugBank ID:DB00842)|triazolam(DrugBank ID:DB00897)|nitrazepam(DrugBank ID…
P15382	KCNE1_HUMAN	KCNE1	Potassium voltage-gated channel subfamily E member 1	indapamide(indication:antihypertensive agents; diuretics)|indomethacin(indication:nsaid)|	-	-	indapamide(DrugBank ID:DB00808)|
P0DMS8	AA3R_HUMAN	ADORA3	Adenosine receptor A3	-	caffeine(GtoPdb ligand_id:407)|	-	aminophylline(DrugBank ID:DB01223)|adenosine(DrugBank ID:DB00640)|
P42685	FRK_HUMAN	FRK	Tyrosine-protein kinase FRK	-	-	-	regorafenib(DrugBank ID:DB08896)|
O00764	PDXK_HUMAN	PDXK	Pyridoxal kinase	-	-	-	pyridoxine(DrugBank ID:DB00165)|pyridoxal(DrugBank ID:DB00147)|
P32418	NAC1_HUMAN	SLC8A1	Sodium/calcium exchanger 1	-	-	-	icosapent(DrugBank ID:DB00159)|
O43525	KCNQ3_HUMAN	KCNQ3	Potassium voltage-gated channel subfamily KQT member 3	retigabine(indication:anticonvulsant)|	retigabine(GtoPdb ligand_id:2601)|	-	diclofenac(DrugBank ID:DB00586)|
P45954	ACDSB_HUMAN	ACADSB	Short/branched chain specific acyl-CoA dehydrogenase, mitochondrial	valproic acid (indication:for treatment of basal cell carcinoma;anticonvulsant)|	-	-	-
P54802	ANAG_HUMAN	NAGLU	Alpha-N-acetylglucosaminidase	-	-	n-acetyl-d-glucosamine(TTD Drug ID:DAP000872)|	-
P14780	MMP9_HUMAN	MMP9	Matrix metalloproteinase-9	-	-	-	marimastat(DrugBank ID:DB00786)|glucosamine(DrugBank ID:DB01296)|
P21397	AOFA_HUMAN	MAOA	Amine oxidase [flavin-containing] A	isocarboxazid(indication:antidepressive agents)|tranylcypromine(indication:antidepressive agents)|phenelzine(indication:antidepressive agents)|methamphetamine(indication:neuroprotectant)|moclobemide(indication:antidepressant)|	tranylcypromine(GtoPdb ligand_id:5281)|phenelzine(GtoPdb ligand_id:7266)|moclobemide(GtoPdb ligand_id:7428)|	tranylcypromine(TTD Drug ID:DAP000081)|	phenelzine(DrugBank ID:DB00780)|methamphetamine(DrugBank ID:DB01577)|minaprine(DrugBank ID:DB00805)|moclobemide(DrugBank ID:DB01171)|tranylcypromine(DrugBank ID:DB00752)|phentermine(DrugBank ID:DB00191)|isocarboxazid(DrugBank ID:DB01247)|
P50416	CPT1A_HUMAN	CPT1A	Carnitine O-palmitoyltransferase 1, liver isoform	-	-	-	perhexiline(DrugBank ID:DB01074)|
P57789	KCNKA_HUMAN	KCNK10	Potassium channel subfamily K member 10	-	halothane(GtoPdb ligand_id:2401)|	-	-
P00813	ADA_HUMAN	ADA	Adenosine deaminase	pentostatin(indication:antineoplastic agent)|dipyridamole(indication:anticoagulant;antithrombotic)|	pentostatin(GtoPdb ligand_id:4805)|	pentostatin(TTD Drug ID:DAP000566)|	dipyridamole(DrugBank ID:DB00975)|pentostatin(DrugBank ID:DB00552)|
P11229	ACM1_HUMAN	CHRM1	Muscarinic acetylcholine receptor M1	succinylcholine(indication:muscle relaxants, skeletal)|bethanechol(indication:parasympathomimetics)|pilocarpine(indication:for treatment of incontinence)|diphenidol(indication:antiemetics)|trihexyphenidyl(indication:antiparkinson agents)|thiethylperazine(indication:antiemetics)|promethazine(indication:hypnotics and sedatives; anti-anxiety agents; anti-allergic agents)|atropine(indication:nerve ag…	trihexyphenidyl(GtoPdb ligand_id:7315)|biperiden(GtoPdb ligand_id:7128)|scopolamine(GtoPdb ligand_id:330)|atropine(GtoPdb ligand_id:320)|glycopyrrolate(GtoPdb ligand_id:7459)|pirenzepine(GtoPdb ligand_id:328)|oxybutynin(GtoPdb ligand_id:359)|propantheline(GtoPdb ligand_id:329)|N-methyl scopolamine(GtoPdb ligand_id:316)|amitriptyline(GtoPdb ligand_id:200)|dicyclomine(GtoPdb ligand_id:355)|	glycopyrrolate(TTD Drug ID:DAP001116)|	ethopropazine(DrugBank ID:DB00392)|glycopyrrolate(DrugBank ID:DB00986)|mepenzolate(DrugBank ID:DB04843)|carbachol(DrugBank ID:DB00411)|doxepin(DrugBank ID:DB01142)|oxybutynin(DrugBank ID:DB01062)|tolterodine(DrugBank ID:DB01036)|benzatropine(DrugBank ID:DB00245)|homatropine methylbromide(DrugBank ID:DB00725)|cevimeline(DrugBank ID:DB00185)|buclizine(DrugBank ID:DB00354)|cycrimine(DrugBank ID:DB00…
P02818	OSTCN_HUMAN	BGLAP	Osteocalcin	-	-	-	gallium nitrate(DrugBank ID:DB05260)|
Q9NRF9	DPOE3_HUMAN	POLE3	DNA polymerase epsilon subunit 3	-	-	-	cladribine(DrugBank ID:DB00242)|
Q05940	VMAT2_HUMAN	SLC18A2	Synaptic vesicular amine transporter	reserpine(indication:antihypertensive agents; antipsychotic agents)|methamphetamine(indication:neuroprotectant)|tetrabenazine(indication:for treatment of huntington's disease)|amphetamine(indication:for treatment of cognitive dysfunction,for treatment of adhd)|dextroamphetamine(indication:for treatment of adhd)|	reserpine(GtoPdb ligand_id:4823)|tetrabenazine(GtoPdb ligand_id:4834)|	tetrabenazine(TTD Drug ID:DAP000756)|	reserpine(DrugBank ID:DB00206)|deserpidine(DrugBank ID:DB01089)|dextroamphetamine(DrugBank ID:DB01576)|benzphetamine(DrugBank ID:DB00865)|amphetamine(DrugBank ID:DB00182)|methamphetamine(DrugBank ID:DB01577)|tetrabenazine(DrugBank ID:DB04844)|
P10696	PPBN_HUMAN	ALPPL2	Alkaline phosphatase, placental-like	amifostine(indication:radiation-protective agent)|	-	-	amifostine(DrugBank ID:DB01143)|
Q8IWT1	SCN4B_HUMAN	SCN4B	Sodium channel subunit beta-4	zonisamide(indication:appetite suppressant;anticonvulsant;antipsychotic agent)|	-	-	zonisamide(DrugBank ID:DB00909)|
P21918	DRD5_HUMAN	DRD5	D(1B) dopamine receptor	carphenazine(indication:antipsychotic agents)|olanzapine(indication:antipsychotic agent;antidepressant,for treatment of bipolar disorder)|zuclopenthixol(indication:antipsychotic agents)|fenoldopam(indication:antihypertensive agent)|melevodopa(indication:antiparkinson agent)|levodopa(indication:antiparkinson agent)|	dopamine(GtoPdb ligand_id:940)|	-	fenoldopam(DrugBank ID:DB00800)|dopamine(DrugBank ID:DB00988)|zuclopenthixol(DrugBank ID:DB01624)|
Q15303	ERBB4_HUMAN	ERBB4	Receptor tyrosine-protein kinase erbB-4	-	-	-	afatinib(DrugBank ID:DB08916)|
Q07699	SCN1B_HUMAN	SCN1B	Sodium channel subunit beta-1	zonisamide(indication:appetite suppressant;anticonvulsant;antipsychotic agent)|	-	-	zonisamide(DrugBank ID:DB00909)|
P30988	CALCR_HUMAN	CALCR	Calcitonin receptor	calcitonin(indication:antiosteoporotic agent)|	-	-	-
P04049	RAF1_HUMAN	RAF1	RAF proto-oncogene serine/threonine-protein kinase	sorafenib(indication:antineoplastic agent)|	-	-	regorafenib(DrugBank ID:DB08896)|dabrafenib(DrugBank ID:DB08912)|sorafenib(DrugBank ID:DB00398)|
P15692	VEGFA_HUMAN	VEGFA	Vascular endothelial growth factor A	-	pegaptanib(GtoPdb ligand_id:6836)|	-	-
P04746	AMYP_HUMAN	AMY2A	Pancreatic alpha-amylase	acarbose(indication:antidiabetic)|	-	-	acarbose(DrugBank ID:DB00284)|
Q08289	CACB2_HUMAN	CACNB2	Voltage-dependent L-type calcium channel subunit beta-2	verapamil(indication:antihypertensive agent)|amlodipine(indication:antihypertensive agent, cardiovascular agent;antihypertensive agent)|felodipine(indication:antihypertensive agent)|	-	-	nifedipine(DrugBank ID:DB01115)|nisoldipine(DrugBank ID:DB00401)|nimodipine(DrugBank ID:DB00393)|felodipine(DrugBank ID:DB01023)|amlodipine(DrugBank ID:DB00381)|isradipine(DrugBank ID:DB00270)|nitrendipine(DrugBank ID:DB01054)|nicardipine(DrugBank ID:DB00622)|verapamil(DrugBank ID:DB00661)|
Q9NS75	CLTR2_HUMAN	CYSLTR2	Cysteinyl leukotriene receptor 2	-	-	-	nedocromil(DrugBank ID:DB00716)|
P30874	SSR2_HUMAN	SSTR2	Somatostatin receptor type 2	vapreotide(indication:for treatment of liver cirrhosis-related variceal bleeding)|	-	-	-
P05129	KPCG_HUMAN	PRKCG	Protein kinase C gamma type	ingenol mebutate(indication:for treatment of actinic keratosis,antineoplastic agent)|	-	-	-
P27707	DCK_HUMAN	DCK	Deoxycytidine kinase	fludarabine(indication:antineoplastic agent)|	-	-	fludarabine(DrugBank ID:DB01073)|
Q15759	MK11_HUMAN	MAPK11	Mitogen-activated protein kinase 11	-	-	-	regorafenib(DrugBank ID:DB08896)|
P30531	SC6A1_HUMAN	SLC6A1	Sodium- and chloride-dependent GABA transporter 1	tiagabine(indication:anticonvulsants)|	tiagabine(GtoPdb ligand_id:4818)|	-	tiagabine(DrugBank ID:DB00906)|
P29275	AA2BR_HUMAN	ADORA2B	Adenosine receptor A2b	theophylline(indication:bronchodilator)|	caffeine(GtoPdb ligand_id:407)|theophylline(GtoPdb ligand_id:413)|	-	adenosine(DrugBank ID:DB00640)|enprofylline(DrugBank ID:DB00824)|theophylline(DrugBank ID:DB00277)|
O15399	NMDE4_HUMAN	GRIN2D	Glutamate receptor ionotropic, NMDA 2D	orphenadrine(indication:antiparkinson agents; muscle relaxants, central)|	ketamine(GtoPdb ligand_id:4233)|amantidine(GtoPdb ligand_id:4128)|	-	orphenadrine(DrugBank ID:DB01173)|
P51787	KCNQ1_HUMAN	KCNQ1	Potassium voltage-gated channel subfamily KQT member 1 {ECO:0000305}	indomethacin(indication:nsaid)|retigabine(indication:anticonvulsant)|indapamide(indication:antihypertensive agents; diuretics)|bepridil(indication:anti-arrhythmia agents; antihypertensive agents)|	-	-	indapamide(DrugBank ID:DB00808)|
P35462	DRD3_HUMAN	DRD3	D(3) dopamine receptor	asenapine(indication:antipsychotic agent)|chlorprothixene(indication:antipsychotic agents)|rotigotine(indication:antiparkinson agent )|levodopa(indication:antiparkinson agent)|cocaine(indication:local anesthetic)|bromocriptine(indication:antidiabetic)|melevodopa(indication:antiparkinson agent)|pramipexole(indication:antiparkinson agent)|iloperidone(indication:antipsychotic agent,atypical)|ropinir…	dopamine(GtoPdb ligand_id:940)|apomorphine(GtoPdb ligand_id:33)|loxapine(GtoPdb ligand_id:205)|(-)-sulpiride(GtoPdb ligand_id:958)|perospirone(GtoPdb ligand_id:7556)|prochlorperazine(GtoPdb ligand_id:7279)|pramipexole(GtoPdb ligand_id:953)|promazine(GtoPdb ligand_id:7281)|domperidone(GtoPdb ligand_id:965)|ropinirole(GtoPdb ligand_id:7295)|haloperidol(GtoPdb ligand_id:86)|bromocriptine(GtoPdb liga…	pramipexole(TTD Drug ID:DAP000019)|	apomorphine(DrugBank ID:DB00714)|chlorprothixene(DrugBank ID:DB01239)|bromocriptine(DrugBank ID:DB01200)|pimozide(DrugBank ID:DB01100)|paliperidone(DrugBank ID:DB01267)|rotigotine(DrugBank ID:DB05271)|lisuride(DrugBank ID:DB00589)|pergolide(DrugBank ID:DB01186)|domperidone(DrugBank ID:DB01184)|ropinirole(DrugBank ID:DB00268)|dopamine(DrugBank ID:DB00988)|pramipexole(DrugBank ID:DB00413)|
P11137	MTAP2_HUMAN	MAP2	Microtubule-associated protein 2	-	-	-	paclitaxel(DrugBank ID:DB01229)|estramustine(DrugBank ID:DB01196)|docetaxel(DrugBank ID:DB01248)|
P34969	5HT7R_HUMAN	HTR7	5-hydroxytryptamine receptor 7	methysergide(indication:anti-migraine agents; vasoconstrictor agents)|asenapine(indication:antipsychotic agent)|lurasidone(indication:antipsychotic agent)|iloperidone(indication:antipsychotic agent,atypical)|olanzapine(indication:antipsychotic agent;antidepressant,for treatment of bipolar disorder)|	lurasidone(GtoPdb ligand_id:7461)|vortioxetine(GtoPdb ligand_id:7351)|	-	amisulpride(DrugBank ID:DB06288)|methysergide(DrugBank ID:DB00247)|
P37231	PPARG_HUMAN	PPARG	Peroxisome proliferator-activated receptor gamma	pioglitazone(indication:antidiabetic)|ethyl eicosapentaenoic acid(indication:for treatment of cardiovascular disorders)|balsalazide(indication:antiinflammatory agent)|treprostinil(indication:antihypertensive agents; antithrombotic agents)|mesalazine(indication:for treatment of ulcerative proctitis)|mesalamine(indication:for treatment of ulcerative colitis;antiinflammatory agent)|rosiglitazone(ind…	rosiglitazone(GtoPdb ligand_id:1056)|pioglitazone(GtoPdb ligand_id:2694)|mesalazine(GtoPdb ligand_id:2700)|	rosiglitazone(TTD Drug ID:DAP000271)|	balsalazide(DrugBank ID:DB01014)|sulfasalazine(DrugBank ID:DB00795)|mesalazine(DrugBank ID:DB00244)|bezafibrate(DrugBank ID:DB01393)|icosapent(DrugBank ID:DB00159)|pioglitazone(DrugBank ID:DB01132)|rosiglitazone(DrugBank ID:DB00412)|telmisartan(DrugBank ID:DB00966)|
P11362	FGFR1_HUMAN	FGFR1	Fibroblast growth factor receptor 1	-	-	-	regorafenib(DrugBank ID:DB08896)|sorafenib(DrugBank ID:DB00398)|nintedanib(DrugBank ID:DB09079)|
P11802	CDK4_HUMAN	CDK4	Cyclin-dependent kinase 4	-	palbociclib(GtoPdb ligand_id:7380)|	-	palbociclib(DrugBank ID:DB09073)|
Q07343	PDE4B_HUMAN	PDE4B	cAMP-specific 3',5'-cyclic phosphodiesterase 4B	pentoxifylline(indication:for treatment of amyotrophic lateral sclerosis (als))|theophylline(indication:bronchodilator)|amrinone(indication:cardiotonic agents; phosphodiesterase inhibitors)|dyphylline(indication:bronchodilator agents; vasodilator agents)|	roflumilast(GtoPdb ligand_id:6962)|ibudilast(GtoPdb ligand_id:7399)|	-	ketotifen(DrugBank ID:DB00920)|pentoxifylline(DrugBank ID:DB00806)|dyphylline(DrugBank ID:DB00651)|enprofylline(DrugBank ID:DB00824)|theophylline(DrugBank ID:DB00277)|ibudilast(DrugBank ID:DB05266)|papaverine(DrugBank ID:DB01113)|
P29474	NOS3_HUMAN	NOS3	Nitric oxide synthase, endothelial	tetrahydrobiopterin(indication:for treatment of phenolketonuria (pku))|	-	-	tetrahydrobiopterin(DrugBank ID:DB00360)|
Q9ULZ9	MMP17_HUMAN	MMP17	Matrix metalloproteinase-17	-	-	-	marimastat(DrugBank ID:DB00786)|
P05093	CP17A_HUMAN	CYP17A1	Steroid 17-alpha-hydroxylase/17,20 lyase	abiraterone(indication:antineoplastic agent)|	-	-	abiraterone(DrugBank ID:DB05812)|
Q13639	5HT4R_HUMAN	HTR4	5-hydroxytryptamine receptor 4	cisapride(indication:parasympathomimetics)|tegaserod(indication:motilitant)|	-	-	cisapride(DrugBank ID:DB00604)|
Q02750	MP2K1_HUMAN	MAP2K1	Dual specificity mitogen-activated protein kinase kinase 1	-	trametinib(GtoPdb ligand_id:6495)|cobimetinib(GtoPdb ligand_id:7626)|	trametinib(TTD Drug ID:DNCL002431)|	trametinib(DrugBank ID:DB08911)|
P25116	PAR1_HUMAN	F2R	Proteinase-activated receptor 1	-	vorapaxar(GtoPdb ligand_id:4047)|	-	vorapaxar(DrugBank ID:DB09030)|
P49327	FAS_HUMAN	FASN	Fatty acid synthase	orlistat(indication:antiobesity agent)|	-	-	orlistat(DrugBank ID:DB01083)|cerulenin(DrugBank ID:DB01034)|
Q9Y5Y9	SCNAA_HUMAN	SCN10A	Sodium channel protein type 10 subunit alpha	lidocaine(indication:for treatment of pelvic pain of bladder origin and interstitital cystitis;for treatment of premature ejaculation;anestethic;anesthetic)|ropivacaine(indication:anestethic)|mepivacaine(indication:anestethic)|procaine(indication:anesthetics, local)|chloroprocaine(indication:anesthetics, local)|cocaine(indication:local anesthetic)|dibucaine(indication:anesthetics, local)|levobupi…	-	ranolazine(TTD Drug ID:DAP000875)|	lidocaine(DrugBank ID:DB00281)|proparacaine(DrugBank ID:DB00807)|bupivacaine(DrugBank ID:DB00297)|dyclonine(DrugBank ID:DB00645)|levobupivacaine(DrugBank ID:DB01002)|benzocaine(DrugBank ID:DB01086)|mepivacaine(DrugBank ID:DB00961)|cinchocaine(DrugBank ID:DB00527)|procaine(DrugBank ID:DB00721)|chloroprocaine(DrugBank ID:DB01161)|ropivacaine(DrugBank ID:DB00296)|oxybuprocaine(DrugBank ID:DB00892)|
P04818	TYSY_HUMAN	TYMS	Thymidylate synthase	pemetrexed(indication:antineoplastic agent;antineoplastic agents)|modufolin(indication:antineoplastic agent)|leucovorin(indication:adjuvant to chemotherapy)|floxuridine(indication:antineoplastic agent)|	raltitrexed(GtoPdb ligand_id:7403)|capecitabine(GtoPdb ligand_id:6799)|	trifluridine(TTD Drug ID:DAP000760)|	fluorouracil(DrugBank ID:DB00544)|trimethoprim(DrugBank ID:DB00440)|leucovorin(DrugBank ID:DB00650)|capecitabine(DrugBank ID:DB01101)|trifluridine(DrugBank ID:DB00432)|raltitrexed(DrugBank ID:DB00293)|floxuridine(DrugBank ID:DB00322)|pralatrexate(DrugBank ID:DB06813)|pemetrexed(DrugBank ID:DB00642)|
P25103	NK1R_HUMAN	TACR1	Substance-P receptor	aprepitant(indication:antiemetic)|	aprepitant(GtoPdb ligand_id:3490)|	-	aprepitant(DrugBank ID:DB00673)|
P54219	VMAT1_HUMAN	SLC18A1	Chromaffin granule amine transporter	methamphetamine(indication:neuroprotectant)|	-	-	methamphetamine(DrugBank ID:DB01577)|
P16070	CD44_HUMAN	CD44	CD44 antigen	hyaluronan(indication:antileukopenic agent)|	-	-	-
P69905	HBA_HUMAN	HBA1|HBA2	Hemoglobin subunit alpha	-	-	-	mefloquine(DrugBank ID:DB00358)|
Q96RP8	KCNA7_HUMAN	KCNA7	Potassium voltage-gated channel subfamily A member 7	-	-	-	dalfampridine(DrugBank ID:DB06637)|
O14842	FFAR1_HUMAN	FFAR1	Free fatty acid receptor 1	-	-	-	icosapent(DrugBank ID:DB00159)|
P16471	PRLR_HUMAN	PRLR	Prolactin receptor	-	-	-	fluoxymesterone(DrugBank ID:DB01185)|
P06732	KCRM_HUMAN	CKM	Creatine kinase M-type	-	-	-	creatine(DrugBank ID:DB00148)|
P05981	HEPS_HUMAN	HPN	Serine protease hepsin	bentiromide(indication:diagnostic agents)|	-	-	-
O75469	NR1I2_HUMAN	NR1I2	Nuclear receptor subfamily 1 group I member 2	-	-	-	erlotinib(DrugBank ID:DB00530)|
P31939	PUR9_HUMAN	ATIC	Bifunctional purine biosynthesis protein PURH	-	-	-	pemetrexed(DrugBank ID:DB00642)|
Q99707	METH_HUMAN	MTR	Methionine synthase	-	-	-	cyanocobalamin(DrugBank ID:DB00115)|hydroxocobalamin(DrugBank ID:DB00200)|
P00325	ADH1B_HUMAN	ADH1B	Alcohol dehydrogenase 1B	fomepizole(indication:for treatment of ethanol intolerance)|	-	-	fomepizole(DrugBank ID:DB01213)|
P08912	ACM5_HUMAN	CHRM5	Muscarinic acetylcholine receptor M5	propiomazine(indication:hypnotics and sedatives)|homatropine methylbromide(indication:gi anti-ulcer agents, antimuscarinics)|metixene(indication:antiparkinson agents)|promazine(indication:antiemetics; antipsychotic agents)|olanzapine(indication:antipsychotic agent;antidepressant,for treatment of bipolar disorder)|atropine(indication:nerve agent antidote)|solifenacin(indication:for treatment of in…	glycopyrrolate(GtoPdb ligand_id:7459)|amitriptyline(GtoPdb ligand_id:200)|	-	aclidinium(DrugBank ID:DB08897)|atropine(DrugBank ID:DB00572)|homatropine methylbromide(DrugBank ID:DB00725)|tolterodine(DrugBank ID:DB01036)|doxepin(DrugBank ID:DB01142)|metixene(DrugBank ID:DB00340)|
P49789	FHIT_HUMAN	FHIT	Bis(5'-adenosyl)-triphosphatase	-	-	fructose(TTD Drug ID:DNC003150)|	-
P30044	PRDX5_HUMAN	PRDX5	Peroxiredoxin-5, mitochondrial	-	-	-	auranofin(DrugBank ID:DB00995)|
P52895	AK1C2_HUMAN	AKR1C2	Aldo-keto reductase family 1 member C2	ursodeoxycholic acid(indication:for prevention of recurrence of colorectal polyps)|	-	-	ursodeoxycholic acid(DrugBank ID:DB01586)|
P00797	RENI_HUMAN	REN	Renin	aliskiren(indication:antihypertensive agent)|	aliskiren(GtoPdb ligand_id:4812)|	remikiren(TTD Drug ID:DAP001220)|	remikiren(DrugBank ID:DB00212)|
Q15111	PLCL1_HUMAN	PLCL1	Inactive phospholipase C-like protein 1	-	-	-	quinacrine(DrugBank ID:DB01103)|
Q9H306	MMP27_HUMAN	MMP27	Matrix metalloproteinase-27	-	-	-	marimastat(DrugBank ID:DB00786)|
P41595	5HT2B_HUMAN	HTR2B	5-hydroxytryptamine receptor 2B	quetiapine(indication:antipsychotic agent,antidepressant)|triflupromazine(indication:antiemetics; antipsychotic agents)|doxepin(indication:antimigraine agent;hypnotic)|chlorprothixene(indication:antipsychotic agents)|asenapine(indication:antipsychotic agent)|	mianserin(GtoPdb ligand_id:135)|	minaprine(TTD Drug ID:DAP000475)|	minaprine(DrugBank ID:DB00805)|triflupromazine(DrugBank ID:DB00508)|chlorprothixene(DrugBank ID:DB01239)|methysergide(DrugBank ID:DB00247)|clomipramine(DrugBank ID:DB01242)|doxepin(DrugBank ID:DB01142)|
Q4U2R8	S22A6_HUMAN	SLC22A6	Solute carrier family 22 member 6	-	probenecid(GtoPdb ligand_id:4357)|	fluorescein(TTD Drug ID:DNC013608)|	probenecid(DrugBank ID:DB01032)|
Q9UHC9	NPCL1_HUMAN	NPC1L1	Niemann-Pick C1-like protein 1	ezetimibe(indication:anticholesteremic agents)|emzetibe(indication:antidyslipidaemic agent)|	ezetimibe(GtoPdb ligand_id:6816)|	-	ezetimibe(DrugBank ID:DB00973)|
P50406	5HT6R_HUMAN	HTR6	5-hydroxytryptamine receptor 6	asenapine(indication:antipsychotic agent)|sertindole(indication:antipsychotic agent)|olanzapine(indication:antipsychotic agent;antidepressant,for treatment of bipolar disorder)|iloperidone(indication:antipsychotic agent,atypical)|	-	-	sertindole(DrugBank ID:DB06144)|
Q16832	DDR2_HUMAN	DDR2	Discoidin domain-containing receptor 2	-	-	-	regorafenib(DrugBank ID:DB08896)|
P16066	ANPRA_HUMAN	NPR1	Atrial natriuretic peptide receptor 1	nitroprusside(indication:antihypertensive agents; vasodilator agents)|nitroglycerin(indication:for treatment of raynaud's disease)|isosorbide-5-mononitrate(indication:antianginal agents; vasodilator agents)|isosorbide dinitrate(indication:antihypertensive agent)|erythrityl tetranitrate(indication:antianginal agents; vasodilator agents)|	-	-	amyl nitrite(DrugBank ID:DB01612)|nitroprusside(DrugBank ID:DB00325)|nitroglycerin(DrugBank ID:DB00727)|erythrityl tetranitrate(DrugBank ID:DB01613)|isosorbide dinitrate(DrugBank ID:DB00883)|
P28482	MK01_HUMAN	MAPK1	Mitogen-activated protein kinase 1	arsenic trioxide(indication:antineoplastic agent)|	-	-	arsenic trioxide(DrugBank ID:DB01169)|
Q71U36	TBA1A_HUMAN	TUBA1A	Tubulin alpha-1A chain	mebendazole(indication:antineoplastic agent)|	-	-	vinblastine(DrugBank ID:DB00570)|mebendazole(DrugBank ID:DB00643)|
Q12791	KCMA1_HUMAN	KCNMA1	Calcium-activated potassium channel subunit alpha-1	enflurane(indication:anesthetics, inhalation)|trichlormethiazide(indication:antihypertensive agents; diuretics)|cromoglicate(indication:anti-asthmatic agents)|chlorzoxazone(indication:muscle relaxants)|	-	-	bendroflumethiazide(DrugBank ID:DB00436)|cromoglicic acid(DrugBank ID:DB01003)|chlorzoxazone(DrugBank ID:DB00356)|
P14416	DRD2_HUMAN	DRD2	D(2) dopamine receptor	lurasidone(indication:antipsychotic agent)|propiomazine(indication:hypnotics and sedatives)|triflupromazine(indication:antiemetics; antipsychotic agents)|prochlorperazine(indication:antimigraine agent)|bromocriptine(indication:antidiabetic)|risperdal(indication:antipsychotic agent)|paliperidone(indication:antipsychotic agent)|aripiprazole(indication:antipsychotic agent)|rotigotine(indication:anti…	pimozide(GtoPdb ligand_id:90)|benzquinamide(GtoPdb ligand_id:7124)|cabergoline(GtoPdb ligand_id:37)|perphenazine(GtoPdb ligand_id:209)|ropinirole(GtoPdb ligand_id:7295)|trifluoperazine(GtoPdb ligand_id:214)|perospirone(GtoPdb ligand_id:7556)|amisulpride(GtoPdb ligand_id:963)|apomorphine(GtoPdb ligand_id:33)|rotigotine(GtoPdb ligand_id:941)|aripiprazole(GtoPdb ligand_id:34)|olanzapine(GtoPdb ligan…	zuclopenthixol(TTD Drug ID:DAP000845)|	cabergoline(DrugBank ID:DB00248)|thioproperazine(DrugBank ID:DB01622)|molindone(DrugBank ID:DB01618)|pergolide(DrugBank ID:DB01186)|domperidone(DrugBank ID:DB01184)|quetiapine(DrugBank ID:DB01224)|rotigotine(DrugBank ID:DB05271)|olanzapine(DrugBank ID:DB00334)|triflupromazine(DrugBank ID:DB00508)|ropinirole(DrugBank ID:DB00268)|acetophenazine(DrugBank ID:DB01063)|sulpiride(DrugBank ID:DB00391)|do…
P00533	EGFR_HUMAN	EGFR	Epidermal growth factor receptor	gefitinib(indication:antineoplastic agent)|lidocaine(indication:for treatment of pelvic pain of bladder origin and interstitital cystitis;for treatment of premature ejaculation;anestethic;anesthetic)|lapatinib(indication:antineoplastic agent)|	lapatinib(GtoPdb ligand_id:5692)|gefitinib(GtoPdb ligand_id:4941)|erlotinib(GtoPdb ligand_id:4920)|afatinib(GtoPdb ligand_id:5667)|icotinib(GtoPdb ligand_id:7641)|	bibw 2992(TTD Drug ID:DCL000498)|	gefitinib(DrugBank ID:DB00317)|lapatinib(DrugBank ID:DB01259)|afatinib(DrugBank ID:DB08916)|erlotinib(DrugBank ID:DB00530)|
P06401	PRGR_HUMAN	PGR	Progesterone receptor	ulipristal(indication:contraceptive)|ethynodiol diacetate(indication:contraceptives, oral, synthetic)|progestin(indication:contraceptive)|drospirenone(indication:contraceptive;hormone replacement)|mifepristone(indication:antipsychotic,antidepressant;opthalmological agent,for lowering intraocular pressure)|norgestimate(indication:contraceptives, oral, synthetic)|etonogestrel(indication:contracepti…	levonorgestrel(GtoPdb ligand_id:2881)|norethisterone(GtoPdb ligand_id:2880)|medroxyprogesterone(GtoPdb ligand_id:2879)|progesterone(GtoPdb ligand_id:2377)|ulipristal acetate(GtoPdb ligand_id:7460)|mifepristone(GtoPdb ligand_id:2805)|dydrogesterone(GtoPdb ligand_id:2878)|	ulipristal(TTD Drug ID:DAP001554)|	levonorgestrel(DrugBank ID:DB00367)|progesterone(DrugBank ID:DB00396)|medroxyprogesterone acetate(DrugBank ID:DB00603)|mifepristone(DrugBank ID:DB00834)|norgestimate(DrugBank ID:DB00957)|ethynodiol(DrugBank ID:DB00823)|desogestrel(DrugBank ID:DB00304)|dydrogesterone(DrugBank ID:DB00378)|danazol(DrugBank ID:DB01406)|norelgestromin(DrugBank ID:DB06713)|etonogestrel(DrugBank ID:DB00294)|megestrol ac…
P23284	PPIB_HUMAN	PPIB	Peptidyl-prolyl cis-trans isomerase B	-	-	l-proline(TTD Drug ID:DAP000198)|	-
P16233	LIPP_HUMAN	PNLIP	Pancreatic triacylglycerol lipase	orlistat(indication:antiobesity agent)|	orlistat(GtoPdb ligand_id:5277)|	-	orlistat(DrugBank ID:DB01083)|
P55011	S12A2_HUMAN	SLC12A2	Solute carrier family 12 member 2	bumetanide(indication:antihypertensive agents; diuretics)|	-	-	quinethazone(DrugBank ID:DB01325)|bumetanide(DrugBank ID:DB00887)|
P27361	MK03_HUMAN	MAPK3	Mitogen-activated protein kinase 3	arsenic trioxide(indication:antineoplastic agent)|	-	-	arsenic trioxide(DrugBank ID:DB01169)|
P18405	S5A1_HUMAN	SRD5A1	3-oxo-5-alpha-steroid 4-dehydrogenase 1	finasteride(indication:antineoplastic agent)|levonorgestrel(indication:for treatment of menopausal symptoms;contraceptive)|dutasteride (indication:for treatment of benign prostate hyperplasia)|dutasteride(indication:anti-baldness agents, antihyperplasia agents)|	-	-	dutasteride(DrugBank ID:DB01126)|levonorgestrel(DrugBank ID:DB00367)|
P01133	EGF_HUMAN	EGF	Pro-epidermal growth factor	-	-	-	sucralfate(DrugBank ID:DB00364)|
Q02763	TIE2_HUMAN	TEK	Angiopoietin-1 receptor	-	-	-	regorafenib(DrugBank ID:DB08896)|
Q02156	KPCE_HUMAN	PRKCE	Protein kinase C epsilon type	ingenol mebutate(indication:for treatment of actinic keratosis,antineoplastic agent)|	-	-	-
P12319	FCERA_HUMAN	FCER1A	High affinity immunoglobulin epsilon receptor subunit alpha	benzylpenicilloyl polylysine(indication:diagnostic agents)|	-	-	benzylpenicilloyl polylysine(DrugBank ID:DB00895)|
O43613	OX1R_HUMAN	HCRTR1	Orexin receptor type 1	-	suvorexant(GtoPdb ligand_id:2890)|	-	suvorexant(DrugBank ID:DB09034)|
P07451	CAH3_HUMAN	CA3	Carbonic anhydrase 3	-	-	-	acetazolamide(DrugBank ID:DB00819)|
P38435	VKGC_HUMAN	GGCX	Vitamin K-dependent gamma-carboxylase	anisindione(indication:anticoagulants)|phytonadione(indication:antifibrinolytic agents)|menadione(indication:for reducing egfr-inhibitor-induced dermatological side effects)|	anisindione(GtoPdb ligand_id:6960)|	phytonadione(TTD Drug ID:DAP001275)|	anisindione(DrugBank ID:DB01125)|menadione(DrugBank ID:DB00170)|phylloquinone(DrugBank ID:DB01022)|
O15554	KCNN4_HUMAN	KCNN4	Intermediate conductance calcium-activated potassium channel protein 4	-	chlorzoxazone(GtoPdb ligand_id:2322)|	-	clotrimazole(DrugBank ID:DB00257)|
P04083	ANXA1_HUMAN	ANXA1	Annexin A1	-	-	-	hydrocortisone(DrugBank ID:DB00741)|
O43570	CAH12_HUMAN	CA12	Carbonic anhydrase 12	acetazolamide(indication:anticonvulsants; diuretics; antiglaucomic agent)|	chlorthalidone(GtoPdb ligand_id:7147)|diclofenamide(GtoPdb ligand_id:6807)|	-	-
P23458	JAK1_HUMAN	JAK1	Tyrosine-protein kinase JAK1	-	ruxolitinib(GtoPdb ligand_id:5688)|	-	ruxolitinib(DrugBank ID:DB08877)|
P48167	GLRB_HUMAN	GLRB	Glycine receptor subunit beta	-	-	thiocolchicoside(TTD Drug ID:DNC013107)|	-
Q15842	KCNJ8_HUMAN	KCNJ8	ATP-sensitive inward rectifier potassium channel 8	thiamylal(indication:anesthetics, intravenous)|	-	-	levosimendan(DrugBank ID:DB00922)|gliquidone(DrugBank ID:DB01251)|glisoxepide(DrugBank ID:DB01289)|thiamylal(DrugBank ID:DB01154)|
O60939	SCN2B_HUMAN	SCN2B	Sodium channel subunit beta-2	zonisamide(indication:appetite suppressant;anticonvulsant;antipsychotic agent)|	-	-	zonisamide(DrugBank ID:DB00909)|
Q9P0X4	CAC1I_HUMAN	CACNA1I	Voltage-dependent T-type calcium channel subunit alpha-1I	paramethadione(indication:anticonvulsants)|zonisamide(indication:appetite suppressant;anticonvulsant;antipsychotic agent)|	-	-	paramethadione(DrugBank ID:DB00617)|cinnarizine(DrugBank ID:DB00568)|flunarizine(DrugBank ID:DB04841)|zonisamide(DrugBank ID:DB00909)|
P22303	ACES_HUMAN	ACHE	Acetylcholinesterase	demecarium bromide(indication:antiglaucomic agents)|galantamine(indication:for treatment of alzheimer's disease)|tacrine(indication:nootropic agents)|physostigmine(indication:for treatment of dry mouth)|ambenonium(indication:antimyasthenics)|rivastigmine(indication:for treatment of alzheimer's disease)|edrophonium(indication:anti-arrhythmia agents; antidotes)|donepezil(indication:for treatment of…	donepezil(GtoPdb ligand_id:6599)|rivastigmine(GtoPdb ligand_id:6602)|tacrine(GtoPdb ligand_id:6687)|physostigmine(GtoPdb ligand_id:6598)|pralidoxime(GtoPdb ligand_id:7597)|	pyridostigmine(TTD Drug ID:DAP000809)|	pralidoxime(DrugBank ID:DB00733)|isoflurophate(DrugBank ID:DB00677)|pyridostigmine(DrugBank ID:DB00545)|edrophonium(DrugBank ID:DB01010)|rivastigmine(DrugBank ID:DB00989)|dimetacrine(DrugBank ID:DB08996)|galantamine(DrugBank ID:DB00674)|minaprine(DrugBank ID:DB00805)|demecarium(DrugBank ID:DB00944)|physostigmine(DrugBank ID:DB00981)|ambenonium(DrugBank ID:DB01122)|donepezil(DrugBank ID:DB00843)|n…
O14649	KCNK3_HUMAN	KCNK3	Potassium channel subfamily K member 3	-	-	-	halothane(DrugBank ID:DB01159)|doxapram(DrugBank ID:DB00561)|
O14646	CHD1_HUMAN	CHD1	Chromodomain-helicase-DNA-binding protein 1	epirubicin(indication:antineoplastic agents)|	-	-	epirubicin(DrugBank ID:DB00445)|
Q92887	MRP2_HUMAN	ABCC2	Canalicular multispecific organic anion transporter 1	sulfinpyrazone(indication:uricosuric agents)|	-	-	sulfinpyrazone(DrugBank ID:DB01138)|
Q99460	PSMD1_HUMAN	PSMD1	26S proteasome non-ATPase regulatory subunit 1	bortezomib(indication:antineoplastic agent)|	-	-	bortezomib(DrugBank ID:DB00188)|
O14920	IKKB_HUMAN	IKBKB	Inhibitor of nuclear factor kappa-B kinase subunit beta	mesalamine(indication:for treatment of ulcerative colitis;antiinflammatory agent)|auranofin(indication:antirheumatic agents)|arsenic trioxide(indication:antineoplastic agent)|	-	-	auranofin(DrugBank ID:DB00995)|arsenic trioxide(DrugBank ID:DB01169)|
Q9H244	P2Y12_HUMAN	P2RY12	P2Y purinoceptor 12	ticlopidine(indication:platelet aggregation inhibitors)|prasugrel(indication:antithrombotic)|clopidogrel(indication:antiplatelet agent;antithrombotic)|ticagrelor(indication:antithrombotic)|treprostinil(indication:antihypertensive agents; antithrombotic agents)|	ticagrelor(GtoPdb ligand_id:1765)|	prasugrel(TTD Drug ID:DAP001548)|	ticlopidine(DrugBank ID:DB00208)|epoprostenol(DrugBank ID:DB01240)|treprostinil(DrugBank ID:DB00374)|prasugrel(DrugBank ID:DB06209)|clopidogrel(DrugBank ID:DB00758)|ticagrelor(DrugBank ID:DB08816)|
P03372	ESR1_HUMAN	ESR1	Estrogen receptor	diethylstilbestrol(indication:hormone replacement agents)|hydroxytamoxifen(indication:for treatment of cyclic mastalgia)|quinestrol(indication:hormone replacement agents)|norgestrel(indication:contraceptives, oral, synthetic)|dienestrol(indication:hormone replacement agents)|norelgestromin(indication:contraceptive)|progesterone(indication:for symptomatic treatment of menopausal symptoms;for reduc…	fulvestrant(GtoPdb ligand_id:1015)|bazedoxifene(GtoPdb ligand_id:7355)|tamoxifen(GtoPdb ligand_id:1016)|estrone(GtoPdb ligand_id:2818)|17&beta;-estradiol(GtoPdb ligand_id:1013)|clomiphene(GtoPdb ligand_id:4159)|ethinylestradiol(GtoPdb ligand_id:7071)|estriol(GtoPdb ligand_id:2821)|raloxifene(GtoPdb ligand_id:2820)|diethylstilbestrol(GtoPdb ligand_id:2801)|	toremifene(TTD Drug ID:DAP000793)|	clomifene(DrugBank ID:DB00882)|quinestrol(DrugBank ID:DB04575)|raloxifene(DrugBank ID:DB00481)|conjugated estrogens(DrugBank ID:DB00286)|dienestrol(DrugBank ID:DB00890)|etonogestrel(DrugBank ID:DB00294)|fluoxymesterone(DrugBank ID:DB01185)|ethinyl estradiol(DrugBank ID:DB00977)|desogestrel(DrugBank ID:DB00304)|estramustine(DrugBank ID:DB01196)|toremifene(DrugBank ID:DB00539)|ethynodiol(DrugBank I…
O43451	MGA_HUMAN	MGAM	Maltase-glucoamylase, intestinal	miglitol(indication:hypoglycemic agents)|voglibose(indication:antidiabetic)|acarbose(indication:antidiabetic)|	miglitol(GtoPdb ligand_id:4842)|	-	miglitol(DrugBank ID:DB00491)|voglibose(DrugBank ID:DB04878)|acarbose(DrugBank ID:DB00284)|
Q13224	NMDE2_HUMAN	GRIN2B	Glutamate receptor ionotropic, NMDA 2B	memantine(indication:for treatment of alzheimer's disease;for treatment of glaucoma)|felbamate(indication:anticonvulsants; antiepileptics)|	amantidine(GtoPdb ligand_id:4128)|ketamine(GtoPdb ligand_id:4233)|	ifenprodil(TTD Drug ID:DNC000779)|	memantine(DrugBank ID:DB01043)|felbamate(DrugBank ID:DB00949)|
Q14003	KCNC3_HUMAN	KCNC3	Potassium voltage-gated channel subfamily C member 3	-	-	-	dalfampridine(DrugBank ID:DB06637)|
P09917	LOX5_HUMAN	ALOX5	Arachidonate 5-lipoxygenase	balsalazide(indication:antiinflammatory agent)|zileuton(indication:antiinflammatory agent)|mesalamine(indication:for treatment of ulcerative colitis;antiinflammatory agent)|mesalazine(indication:for treatment of ulcerative proctitis)|	zileuton(GtoPdb ligand_id:5297)|	diethylcarbamazine(TTD Drug ID:DAP000914)|	zileuton(DrugBank ID:DB00744)|diethylcarbamazine(DrugBank ID:DB00711)|meclofenamic acid(DrugBank ID:DB00939)|masoprocol(DrugBank ID:DB00179)|balsalazide(DrugBank ID:DB01014)|sulfasalazine(DrugBank ID:DB00795)|mesalazine(DrugBank ID:DB00244)|diclofenac(DrugBank ID:DB00586)|
P08173	ACM4_HUMAN	CHRM4	Muscarinic acetylcholine receptor M4	promethazine(indication:hypnotics and sedatives; anti-anxiety agents; anti-allergic agents)|thiethylperazine(indication:antiemetics)|olanzapine(indication:antipsychotic agent;antidepressant,for treatment of bipolar disorder)|tropicamide(indication:diagnostic agents; mydriatics)|atropine(indication:nerve agent antidote)|tolterodine(indication:for treatment of incontinence)|procyclidine(indication:…	glycopyrrolate(GtoPdb ligand_id:7459)|amitriptyline(GtoPdb ligand_id:200)|	tropicamide(TTD Drug ID:DAP000345)|	doxepin(DrugBank ID:DB01142)|metixene(DrugBank ID:DB00340)|procyclidine(DrugBank ID:DB00387)|atropine(DrugBank ID:DB00572)|tolterodine(DrugBank ID:DB01036)|aclidinium(DrugBank ID:DB08897)|tropicamide(DrugBank ID:DB00809)|homatropine methylbromide(DrugBank ID:DB00725)|
P30411	BKRB2_HUMAN	BDKRB2	B2 bradykinin receptor	icatibant(indication:for treatment of hereditary angioedema)|	-	-	-
Q92769	HDAC2_HUMAN	HDAC2	Histone deacetylase 2	vorinostat(indication:antineoplastic agent)|romidepsin(indication:antineoplastic agent)|	-	-	oxtriphylline(DrugBank ID:DB01303)|theophylline(DrugBank ID:DB00277)|aminophylline(DrugBank ID:DB01223)|vorinostat(DrugBank ID:DB02546)|
Q02641	CACB1_HUMAN	CACNB1	Voltage-dependent L-type calcium channel subunit beta-1	ibutilide(indication:anti-arrhythmia agents)|verapamil(indication:antihypertensive agent)|	-	-	verapamil(DrugBank ID:DB00661)|nimodipine(DrugBank ID:DB00393)|ibutilide(DrugBank ID:DB00308)|
P17658	KCNA6_HUMAN	KCNA6	Potassium voltage-gated channel subfamily A member 6	-	-	-	dalfampridine(DrugBank ID:DB06637)|
P54289	CA2D1_HUMAN	CACNA2D1	Voltage-dependent calcium channel subunit alpha-2/delta-1	felodipine(indication:antihypertensive agent)|ibutilide(indication:anti-arrhythmia agents)|nifedipine(indication:antianginal agents; vasodilator agents)|gabapentin(indication:analgesic;for treatment of neuropathic pain)|isradipine(indication:antihypertensive agents; vasodilator agents)|amlodipine(indication:antihypertensive agent, cardiovascular agent;antihypertensive agent)|	-	nifedipine(TTD Drug ID:DAP000529)|	nifedipine(DrugBank ID:DB01115)|nisoldipine(DrugBank ID:DB00401)|nitrendipine(DrugBank ID:DB01054)|isradipine(DrugBank ID:DB00270)|felodipine(DrugBank ID:DB01023)|nicardipine(DrugBank ID:DB00622)|amlodipine(DrugBank ID:DB00381)|gabapentin(DrugBank ID:DB00996)|
P05412	JUN_HUMAN	JUN	Transcription factor AP-1	arsenic trioxide(indication:antineoplastic agent)|	-	-	arsenic trioxide(DrugBank ID:DB01169)|
P23945	FSHR_HUMAN	FSHR	Follicle-stimulating hormone receptor	-	-	suramin(TTD Drug ID:DAP001031)|	suramin(DrugBank ID:DB04786)|
Q99835	SMO_HUMAN	SMO	Smoothened homolog	-	vismodegib(GtoPdb ligand_id:6975)|sonidegib(GtoPdb ligand_id:8199)|	vismodegib(TTD Drug ID:DNAP001262)|	vismodegib(DrugBank ID:DB08828)|
P12268	IMDH2_HUMAN	IMPDH2	Inosine-5'-monophosphate dehydrogenase 2 {ECO:0000255|HAMAP-Rule:MF_03156}	mycophenolic acid(indication:immunosuppressant)|mycophenolate mofetil(indication:immunosuppressant)|	mycophenolic acid(GtoPdb ligand_id:6832)|thioguanine(GtoPdb ligand_id:6845)|ribavirin(GtoPdb ligand_id:6842)|mycophenolate mofetil(GtoPdb ligand_id:6831)|	mycophenolic acid(TTD Drug ID:DAP000784)|	mycophenolate mofetil(DrugBank ID:DB00688)|mycophenolic acid(DrugBank ID:DB01024)|
P11387	TOP1_HUMAN	TOP1	DNA topoisomerase 1	topotecan(indication:antineoplastic agent)|irinotecan(indication:antineoplastic agent)|camptothecin(indication:antineoplastic agent)|	-	-	irinotecan(DrugBank ID:DB00762)|topotecan(DrugBank ID:DB01030)|lucanthone(DrugBank ID:DB04967)|
Q13200	PSMD2_HUMAN	PSMD2	26S proteasome non-ATPase regulatory subunit 2	bortezomib(indication:antineoplastic agent)|	-	-	bortezomib(DrugBank ID:DB00188)|
P12532	KCRU_HUMAN	CKMT1A|CKMT1B	Creatine kinase U-type, mitochondrial	-	-	-	creatine(DrugBank ID:DB00148)|
P62508	ERR3_HUMAN	ESRRG	Estrogen-related receptor gamma	-	-	-	diethylstilbestrol(DrugBank ID:DB00255)|
P23219	PGH1_HUMAN	PTGS1	Prostaglandin G/H synthase 1	ethyl eicosapentaenoic acid(indication:for treatment of cardiovascular disorders)|bromfenac(indication:opthalmological agent,nsaid)|acetylsalicylic acid(indication:nsaid)|ketorolac(indication:nsaid;antimigraine agent)|acetaminophen(indication:analgesic)|ketoprofen(indication:nsaid)|salicylic acid(indication:keratolytic agents)|naproxen(indication:antimigraine agent;nsaid)|diclofenac(indication:an…	bromfenac(GtoPdb ligand_id:7131)|oxaprozin(GtoPdb ligand_id:7252)|naproxen(GtoPdb ligand_id:5230)|flurbiprofen(GtoPdb ligand_id:4194)|paracetamol(GtoPdb ligand_id:5239)|ketoprofen(GtoPdb ligand_id:4795)|fenoprofen(GtoPdb ligand_id:4820)|ibuprofen(GtoPdb ligand_id:2713)|ketorolac(GtoPdb ligand_id:6661)|piroxicam(GtoPdb ligand_id:7273)|meclofenamic acid(GtoPdb ligand_id:7219)|mefenamic acid(GtoPdb …	salsalate(TTD Drug ID:DAP000734)|	acetaminophen(DrugBank ID:DB00316)|ibuprofen(DrugBank ID:DB01050)|lornoxicam(DrugBank ID:DB06725)|salsalate(DrugBank ID:DB01399)|icosapent(DrugBank ID:DB00159)|acetylsalicylic acid(DrugBank ID:DB00945)|sulfasalazine(DrugBank ID:DB00795)|balsalazide(DrugBank ID:DB01014)|magnesium salicylate(DrugBank ID:DB01397)|tiaprofenic acid(DrugBank ID:DB01600)|diclofenac(DrugBank ID:DB00586)|mesalazine(DrugBa…
Q16445	GBRA6_HUMAN	GABRA6	Gamma-aminobutyric acid receptor subunit alpha-6	phenobarbital(indication:anticonvulsants; hypnotics and sedatives)|temazepam(indication:hypnotics and sedatives)|midazolam(indication:adjuvants, anesthesia; hypnotics and sedatives)|oxazepam(indication:hypnotics and sedatives)|thiopental(indication:anesthetics, intravenous)|methylphenobarbital(indication:anticonvulsants; hypnotics and sedatives)|talbutal(indication:analgesics)|lorazepam(indicatio…	-	-	oxazepam(DrugBank ID:DB00842)|aprobarbital(DrugBank ID:DB01352)|secobarbital(DrugBank ID:DB00418)|nitrazepam(DrugBank ID:DB01595)|triazolam(DrugBank ID:DB00897)|flurazepam(DrugBank ID:DB00690)|bromazepam(DrugBank ID:DB01558)|flunitrazepam(DrugBank ID:DB01544)|talbutal(DrugBank ID:DB00306)|heptabarbital(DrugBank ID:DB01354)|butethal(DrugBank ID:DB01353)|temazepam(DrugBank ID:DB00231)|midazolam(Dru…
P10275	ANDR_HUMAN	AR	Androgen receptor	flutamide(indication:antineoplastic agents, hormonal)|fluoxymesterone(indication:anabolic agents; antineoplastic agents)|nandrolone(indication:antianemic agents; anti-osteoporosis agents)|nilutamide(indication:antineoplastic agents)|prasterone(indication:hormone supplement for increasing bone mineral density in patients with systemic lupus erythematosus)|oxandrolone(indication:anabolic agent)|cyp…	dromostanolone propionate(GtoPdb ligand_id:6947)|flutamide(GtoPdb ligand_id:6943)|nandrolone(GtoPdb ligand_id:6949)|nilutamide(GtoPdb ligand_id:2864)|cyproterone acetate(GtoPdb ligand_id:2865)|ethylestrenol(GtoPdb ligand_id:6948)|enzalutamide(GtoPdb ligand_id:6812)|testosterone propionate(GtoPdb ligand_id:7100)|fluoxymesterone(GtoPdb ligand_id:2861)|bicalutamide(GtoPdb ligand_id:2863)|	oxandrolone(TTD Drug ID:DAP000905)|	enzalutamide(DrugBank ID:DB08899)|oxandrolone(DrugBank ID:DB00621)|testosterone(DrugBank ID:DB00624)|fluoxymesterone(DrugBank ID:DB01185)|nandrolone decanoate(DrugBank ID:DB08804)|methyltestosterone(DrugBank ID:DB06710)|cyproterone acetate(DrugBank ID:DB04839)|testosterone propionate(DrugBank ID:DB01420)|nandrolone phenpropionate(DrugBank ID:DB00984)|bicalutamide(DrugBank ID:DB01128)|flutamide(Dr…
P56282	DPOE2_HUMAN	POLE2	DNA polymerase epsilon subunit 2	-	-	-	cladribine(DrugBank ID:DB00242)|
Q9NYX4	CALY_HUMAN	CALY	Neuron-specific vesicular protein calcyon	trifluoperazine(indication:antiemetics; antipsychotic agents)|	-	-	trifluoperazine(DrugBank ID:DB00831)|
O14521	DHSD_HUMAN	SDHD	Succinate dehydrogenase [ubiquinone] cytochrome b small subunit, mitochondrial	-	-	-	hexachlorophene(DrugBank ID:DB00756)|
Q16322	KCA10_HUMAN	KCNA10	Potassium voltage-gated channel subfamily A member 10	-	fampridine(GtoPdb ligand_id:2416)|	-	dalfampridine(DrugBank ID:DB06637)|
P04054	PA21B_HUMAN	PLA2G1B	Phospholipase A2	-	-	halobetasol propionate(TTD Drug ID:DAP001186)|	niflumic acid(DrugBank ID:DB04552)|
P35499	SCN4A_HUMAN	SCN4A	Sodium channel protein type 4 subunit alpha	zonisamide(indication:appetite suppressant;anticonvulsant;antipsychotic agent)|propofol(indication:sedative)|	mexiletine(GtoPdb ligand_id:2629)|	-	diclofenac(DrugBank ID:DB00586)|zonisamide(DrugBank ID:DB00909)|flecainide(DrugBank ID:DB01195)|
O75311	GLRA3_HUMAN	GLRA3	Glycine receptor subunit alpha-3	-	-	-	ivermectin(DrugBank ID:DB00602)|
P17252	KPCA_HUMAN	PRKCA	Protein kinase C alpha type	ingenol mebutate(indication:for treatment of actinic keratosis,antineoplastic agent)|	-	-	-
P05108	CP11A_HUMAN	CYP11A1	Cholesterol side-chain cleavage enzyme, mitochondrial	-	-	aminoglutethimide(TTD Drug ID:DAP000842)|	-
O76074	PDE5A_HUMAN	PDE5A	cGMP-specific 3',5'-cyclic phosphodiesterase	theophylline(indication:bronchodilator)|dipyridamole(indication:anticoagulant;antithrombotic)|udenafil(indication:for treatment of erectile dysfunction)|tadalafil(indication:for treatment of erectile dysfunction)|sildenafil(indication:for treatment of erectile dysfunction;for treatment of erectile dysfucntion,antihypertensive agent)|pentoxifylline(indication:for treatment of amyotrophic lateral s…	sildenafil(GtoPdb ligand_id:4743)|tadalafil(GtoPdb ligand_id:7299)|vardenafil(GtoPdb ligand_id:7320)|	vardenafil(TTD Drug ID:DAP000414)|	sildenafil(DrugBank ID:DB00203)|tadalafil(DrugBank ID:DB00820)|theophylline(DrugBank ID:DB00277)|vardenafil(DrugBank ID:DB00862)|dipyridamole(DrugBank ID:DB00975)|pentoxifylline(DrugBank ID:DB00806)|avanafil(DrugBank ID:DB06237)|udenafil(DrugBank ID:DB06267)|
P18507	GBRG2_HUMAN	GABRG2	Gamma-aminobutyric acid receptor subunit gamma-2	chlordiazepoxide(indication:hypnotics and sedatives)|prazepam(indication:anti-anxiety agents; hypnotics and sedatives)|halazepam(indication:anti-anxiety agents; muscle relaxants; sedative)|bromazepam(indication:hypnotics and sedatives)|clonazepam(indication:anticonvulsant)|estazolam(indication:anti-anxiety agents; anticonvulsants)|diazepam(indication:anticonvulsant)|clorazepate(indication:hypnoti…	-	-	clotiazepam(DrugBank ID:DB01559)|flumazenil(DrugBank ID:DB01205)|adinazolam(DrugBank ID:DB00546)|cinolazepam(DrugBank ID:DB01594)|diazepam(DrugBank ID:DB00829)|midazolam(DrugBank ID:DB00683)|quazepam(DrugBank ID:DB01589)|halazepam(DrugBank ID:DB00801)|estazolam(DrugBank ID:DB01215)|temazepam(DrugBank ID:DB00231)|flurazepam(DrugBank ID:DB00690)|fludiazepam(DrugBank ID:DB01567)|bromazepam(DrugBank …
P43088	PF2R_HUMAN	PTGFR	Prostaglandin F2-alpha receptor	bimatoprost(indication:antiglaucomic agent)|travoprost(indication:for treatment of glaucoma)|latanoprost(indication:for treatment of glaucoma)|	latanoprost (free acid form)(GtoPdb ligand_id:1960)|latanoprost (isopropyl ester)(GtoPdb ligand_id:1961)|tafluprost(GtoPdb ligand_id:7451)|bimatoprost(GtoPdb ligand_id:1958)|	travoprost(TTD Drug ID:DAP000274)|	bimatoprost(DrugBank ID:DB00905)|dinoprost tromethamine(DrugBank ID:DB01160)|latanoprost(DrugBank ID:DB00654)|tafluprost(DrugBank ID:DB08819)|travoprost(DrugBank ID:DB00287)|
P12931	SRC_HUMAN	SRC	Proto-oncogene tyrosine-protein kinase Src	dasatinib(indication:antineoplastic agent)|	-	herbimycin a(TTD Drug ID:DAP001390)|	dasatinib(DrugBank ID:DB01254)|
P22033	MUTA_HUMAN	MUT	Methylmalonyl-CoA mutase, mitochondrial	-	-	-	cyanocobalamin(DrugBank ID:DB00115)|hydroxocobalamin(DrugBank ID:DB00200)|
Q07864	DPOE1_HUMAN	POLE	DNA polymerase epsilon catalytic subunit A	-	-	-	cladribine(DrugBank ID:DB00242)|
Q16555	DPYL2_HUMAN	DPYSL2	Dihydropyrimidinase-related protein 2	lacosamide(indication:anticonvulsant,analgesic,neuropathic pain)|	-	-	-
Q8TCU5	NMD3A_HUMAN	GRIN3A	Glutamate receptor ionotropic, NMDA 3A	memantine(indication:for treatment of alzheimer's disease;for treatment of glaucoma)|acamprosate(indication:for treatment of alcohol-dependance;antineoplastic agent)|felbamate(indication:anticonvulsants; antiepileptics)|ketamine(indication:analgesic)|orphenadrine(indication:antiparkinson agents; muscle relaxants, central)|dextromethorphan(indication:analgesic;antitussive agent;antitussive agents)|	-	-	procaine(DrugBank ID:DB00721)|felbamate(DrugBank ID:DB00949)|memantine(DrugBank ID:DB01043)|orphenadrine(DrugBank ID:DB01173)|ethanol(DrugBank ID:DB00898)|methadone(DrugBank ID:DB00333)|dextromethorphan(DrugBank ID:DB00514)|amantadine(DrugBank ID:DB00915)|ethopropazine(DrugBank ID:DB00392)|ketamine(DrugBank ID:DB01221)|
P08172	ACM2_HUMAN	CHRM2	Muscarinic acetylcholine receptor M2	thiethylperazine(indication:antiemetics)|promethazine(indication:hypnotics and sedatives; anti-anxiety agents; anti-allergic agents)|mivacurium(indication:muscle relaxants)|diphenidol(indication:antiemetics)|pilocarpine(indication:for treatment of incontinence)|atropine(indication:nerve agent antidote)|flavoxate(indication:antispasmodics)|tridihexethyl(indication:gi anti-ulcer agents, anticholine…	amitriptyline(GtoPdb ligand_id:200)|atropine(GtoPdb ligand_id:320)|solifenacin(GtoPdb ligand_id:7483)|dexetimide(GtoPdb ligand_id:354)|bethanechol(GtoPdb ligand_id:297)|propantheline(GtoPdb ligand_id:329)|glycopyrrolate(GtoPdb ligand_id:7459)|	methylscopolamine(TTD Drug ID:DAP001126)|	rocuronium(DrugBank ID:DB00728)|oxybutynin(DrugBank ID:DB01062)|tolterodine(DrugBank ID:DB01036)|homatropine methylbromide(DrugBank ID:DB00725)|doxepin(DrugBank ID:DB01142)|carbachol(DrugBank ID:DB00411)|bethanechol(DrugBank ID:DB01019)|pilocarpine(DrugBank ID:DB01085)|procyclidine(DrugBank ID:DB00387)|triflupromazine(DrugBank ID:DB00508)|gallamine triethiodide(DrugBank ID:DB00483)|aclidinium(Dru…
Q06187	BTK_HUMAN	BTK	Tyrosine-protein kinase BTK	-	ibrutinib(GtoPdb ligand_id:6912)|	-	-
P35372	OPRM_HUMAN	OPRM1	Mu-type opioid receptor	levomethadyl acetate(indication:analgesics, opioid)|alvimopan(indication:opiate antagonists)|naltrexone(indication:appetite suppressant;analgesic;for treatment of substance abuse)|diphenoxylate(indication:antidiarrheals)|remifentanil(indication:analgesic)|morphine(indication:analgesic)|oxymorphone(indication:analgesic)|codeine(indication:analgesics, opioid; antitussive agents)|propoxyphene(indica…	naltrexone(GtoPdb ligand_id:1639)|buprenorphine(GtoPdb ligand_id:1670)|alvimopan(GtoPdb ligand_id:7471)|methylnaltrexone(GtoPdb ligand_id:7563)|hydrocodone(GtoPdb ligand_id:7081)|methadone(GtoPdb ligand_id:5458)|tapentadol(GtoPdb ligand_id:7477)|sufentanil(GtoPdb ligand_id:3534)|nalmefene(GtoPdb ligand_id:1628)|levallorphan(GtoPdb ligand_id:7209)|nalorphine(GtoPdb ligand_id:1629)|pethidine(GtoPdb…	naloxegol(TTD Drug ID:DNCL003360)|	tramadol(DrugBank ID:DB00193)|ketobemidone(DrugBank ID:DB06738)|naloxone(DrugBank ID:DB01183)|alfentanil(DrugBank ID:DB00802)|morphine(DrugBank ID:DB00295)|butorphanol(DrugBank ID:DB00611)|levallorphan(DrugBank ID:DB00504)|tapentadol(DrugBank ID:DB06204)|hydrocodone(DrugBank ID:DB00956)|sufentanil(DrugBank ID:DB00708)|methadone(DrugBank ID:DB00333)|oxymorphone(DrugBank ID:DB01192)|codeine(DrugBan…
Q09428	ABCC8_HUMAN	ABCC8	ATP-binding cassette sub-family C member 8	nateglinide(indication:antidiabetic)|repaglinide(indication:antidiabetic)|glimepiride(indication:antidiabetic)|glyburide(indication:antidiabetic)|mitiglinide(indication:antidiabetic)|	repaglinide(GtoPdb ligand_id:6841)|	tolbutamide(TTD Drug ID:DAP000136)|	gliquidone(DrugBank ID:DB01251)|chlorpropamide(DrugBank ID:DB00672)|glimepiride(DrugBank ID:DB00222)|glipizide(DrugBank ID:DB01067)|nateglinide(DrugBank ID:DB00731)|tolbutamide(DrugBank ID:DB01124)|mitiglinide(DrugBank ID:DB01252)|gliclazide(DrugBank ID:DB01120)|glyburide(DrugBank ID:DB01016)|repaglinide(DrugBank ID:DB00912)|
P07437	TBB5_HUMAN	TUBB	Tubulin beta chain	vinorelbine(indication:antineoplastic agent)|vinblastine(indication:antineoplastic agents)|colchicine(indication:for treatment of gout)|vincristine(indication:antineoplastic agent)|	ixabepilone(GtoPdb ligand_id:6824)|vinblastine(GtoPdb ligand_id:6851)|docetaxel(GtoPdb ligand_id:6809)|paclitaxel(GtoPdb ligand_id:2770)|cabazitaxel(GtoPdb ligand_id:6798)|colchicine(GtoPdb ligand_id:2367)|eribulin(GtoPdb ligand_id:6813)|vincristine(GtoPdb ligand_id:6785)|	triclabendazole(TTD Drug ID:DNC010893)|	colchicine(DrugBank ID:DB01394)|vinblastine(DrugBank ID:DB00570)|podofilox(DrugBank ID:DB01179)|vinorelbine(DrugBank ID:DB00361)|vincristine(DrugBank ID:DB00541)|
A5X5Y0	5HT3E_HUMAN	HTR3E	5-hydroxytryptamine receptor 3E	dolasetron(indication:antiemetic)|	-	-	-
Q9UGM1	ACHA9_HUMAN	CHRNA9	Neuronal acetylcholine receptor subunit alpha-9	nicotine(indication:central nervous system stimulants)|	-	-	-
P47989	XDH_HUMAN	XDH	Xanthine dehydrogenase/oxidase	allopurinol(indication:for treatment of gout;antiuricemic agent)|	allopurinol(GtoPdb ligand_id:6795)|	-	allopurinol(DrugBank ID:DB00437)|
P51151	RAB9A_HUMAN	RAB9A	Ras-related protein Rab-9A	-	-	benzoic acid(TTD Drug ID:DNC003414)|	-
P17948	VGFR1_HUMAN	FLT1	Vascular endothelial growth factor receptor 1	pazopanib(indication:antineoplastic agent)|axitinib(indication:antineoplastic agent)|sunitinib(indication:antineoplastic agent)|	pazopanib(GtoPdb ligand_id:5698)|	-	sunitinib(DrugBank ID:DB01268)|sorafenib(DrugBank ID:DB00398)|pazopanib(DrugBank ID:DB06589)|nintedanib(DrugBank ID:DB09079)|regorafenib(DrugBank ID:DB08896)|
P08922	ROS1_HUMAN	ROS1	Proto-oncogene tyrosine-protein kinase ROS	-	-	crizotinib(TTD Drug ID:DNAP001679)|	-
Q9H228	S1PR5_HUMAN	S1PR5	Sphingosine 1-phosphate receptor 5	-	fingolimod(GtoPdb ligand_id:2407)|	-	fingolimod(DrugBank ID:DB08868)|
P03886	NU1M_HUMAN	MT-ND1	NADH-ubiquinone oxidoreductase chain 1	desflurane(indication:inhalation anesthetics)|enflurane(indication:anesthetics, inhalation)|sevoflurane(indication:anesthetics, inhalation)|	-	-	-
O75899	GABR2_HUMAN	GABBR2	Gamma-aminobutyric acid type B receptor subunit 2	gamma hydroxybutyric acid(indication:hypnotic)|baclofen(indication:for treatment of alcohol dependance)|r-baclofen(indication:for treatment of gastrointestinal reflux disease)|	-	-	baclofen(DrugBank ID:DB00181)|
P21817	RYR1_HUMAN	RYR1	Ryanodine receptor 1	dantrolene(indication:muscle relaxants)|	dantrolene(GtoPdb ligand_id:4172)|	dantrolene(TTD Drug ID:DAP000499)|	dantrolene(DrugBank ID:DB01219)|
P05023	AT1A1_HUMAN	ATP1A1	Sodium/potassium-transporting ATPase subunit alpha-1	digitoxin(indication:anti-arrhythmia agents; cardiotonic agents)|digoxin(indication:anti-arrhythmia agents; cardiotonic agents)|deslanoside(indication:antiarrhythmia agents; cardiotonic agents)|acetyldigitoxin(indication:anti-arrhythmia agents)|bepridil(indication:anti-arrhythmia agents; antihypertensive agents)|	acetyldigitoxin(GtoPdb ligand_id:6794)|digoxin(GtoPdb ligand_id:4726)|	lumefantrine(TTD Drug ID:DAP001491)|	digoxin(DrugBank ID:DB00390)|bretylium(DrugBank ID:DB01158)|digitoxin(DrugBank ID:DB01396)|acetyldigitoxin(DrugBank ID:DB00511)|deslanoside(DrugBank ID:DB01078)|ciclopirox(DrugBank ID:DB01188)|almitrine(DrugBank ID:DB01430)|ouabain(DrugBank ID:DB01092)|trichlormethiazide(DrugBank ID:DB01021)|ethacrynic acid(DrugBank ID:DB00903)|
P34995	PE2R1_HUMAN	PTGER1	Prostaglandin E2 receptor EP1 subtype	carboprost tromethamine(indication:abortifacient agents)|alprostadil(indication:for treatment of erectile dysfunction,for treatment of sexual dysfunction in women)|bimatoprost(indication:antiglaucomic agent)|iloprost(indication:antihypertensive agent)|dinoprostone(indication:abortifacient agents)|	PGE<sub>1</sub>(GtoPdb ligand_id:1882)|PGI<sub>2</sub>(GtoPdb ligand_id:1915)|	-	carboprost tromethamine(DrugBank ID:DB00429)|alprostadil(DrugBank ID:DB00770)|dinoprostone(DrugBank ID:DB00917)|iloprost(DrugBank ID:DB01088)|bimatoprost(DrugBank ID:DB00905)|
P31644	GBRA5_HUMAN	GABRA5	Gamma-aminobutyric acid receptor subunit alpha-5	meprobamate(indication:anticonvulsants; hypnotics and sedatives)|primidone(indication:anticonvulsants)|chlordiazepoxide(indication:hypnotics and sedatives)|prazepam(indication:anti-anxiety agents; hypnotics and sedatives)|flumazenil(indication:antidotes, benzodoazepine overdose)|zopiclone(indication:hypnotics and sedatives)|eszopiclone(indication:hypnotic;anxiolytic)|bromazepam(indication:hypnoti…	flunitrazepam(GtoPdb ligand_id:4193)|flumazenil(GtoPdb ligand_id:4192)|triazolam(GtoPdb ligand_id:7313)|	-	flurazepam(DrugBank ID:DB00690)|prazepam(DrugBank ID:DB01588)|bromazepam(DrugBank ID:DB01558)|fludiazepam(DrugBank ID:DB01567)|zopiclone(DrugBank ID:DB01198)|talbutal(DrugBank ID:DB00306)|flunitrazepam(DrugBank ID:DB01544)|oxazepam(DrugBank ID:DB00842)|aprobarbital(DrugBank ID:DB01352)|secobarbital(DrugBank ID:DB00418)|nitrazepam(DrugBank ID:DB01595)|triazolam(DrugBank ID:DB00897)|halazepam(DrugB…
P29274	AA2AR_HUMAN	ADORA2A	Adenosine receptor A2a	theophylline(indication:bronchodilator)|regadenoson(indication:diagnostic agent)|pentoxifylline(indication:for treatment of amyotrophic lateral sclerosis (als))|	caffeine(GtoPdb ligand_id:407)|theophylline(GtoPdb ligand_id:413)|regadenoson(GtoPdb ligand_id:5596)|	regadenoson(TTD Drug ID:DNAP001677)|	theobromine(DrugBank ID:DB01412)|oxtriphylline(DrugBank ID:DB01303)|pentoxifylline(DrugBank ID:DB00806)|caffeine(DrugBank ID:DB00201)|theophylline(DrugBank ID:DB00277)|dyphylline(DrugBank ID:DB00651)|adenosine(DrugBank ID:DB00640)|regadenoson(DrugBank ID:DB06213)|
Q9NR96	TLR9_HUMAN	TLR9	Toll-like receptor 9	hydroxychloroquine(indication:antirheumatic agent)|	hydroxychloroquine(GtoPdb ligand_id:7198)|	-	hydroxychloroquine(DrugBank ID:DB01611)|
P18089	ADA2B_HUMAN	ADRA2B	Alpha-2B adrenergic receptor	methamphetamine(indication:neuroprotectant)|bethanidine(indication:antihypertensive agents)|tizanidine(indication:muscle relaxant;for treatment of skeletal muscular spasticity)|asenapine(indication:antipsychotic agent)|lofexidine(indication:for treatment of opiate withdrawal)|epinephrine(indication:anestethic)|olanzapine(indication:antipsychotic agent;antidepressant,for treatment of bipolar disor…	guanabenz(GtoPdb ligand_id:5443)|clonidine(GtoPdb ligand_id:516)|mirtazapine(GtoPdb ligand_id:7241)|(-)-noradrenaline(GtoPdb ligand_id:505)|yohimbine(GtoPdb ligand_id:102)|guanfacine(GtoPdb ligand_id:522)|phenoxybenzamine(GtoPdb ligand_id:7268)|dexmedetomidine(GtoPdb ligand_id:521)|brimonidine(GtoPdb ligand_id:520)|	-	yohimbine(DrugBank ID:DB01392)|tizanidine(DrugBank ID:DB00697)|xylometazoline(DrugBank ID:DB06694)|brimonidine(DrugBank ID:DB00484)|norepinephrine(DrugBank ID:DB00368)|epinephrine(DrugBank ID:DB00668)|methamphetamine(DrugBank ID:DB01577)|droxidopa(DrugBank ID:DB06262)|etomidate(DrugBank ID:DB00292)|clonidine(DrugBank ID:DB00575)|
P24752	THIL_HUMAN	ACAT1	Acetyl-CoA acetyltransferase, mitochondrial	sulfasalazine(indication:antiinflammatory agent,dmard)|	-	-	-
Q9UK17	KCND3_HUMAN	KCND3	Potassium voltage-gated channel subfamily D member 3	-	-	sodium bicarbonate(TTD Drug ID:DAP000128)|	dalfampridine(DrugBank ID:DB06637)|
P28472	GBRB3_HUMAN	GABRB3	Gamma-aminobutyric acid receptor subunit beta-3	prazepam(indication:anti-anxiety agents; hypnotics and sedatives)|chlordiazepoxide(indication:hypnotics and sedatives)|clorazepate(indication:hypnotics and sedatives)|estazolam(indication:anti-anxiety agents; anticonvulsants)|diazepam(indication:anticonvulsant)|clonazepam(indication:anticonvulsant)|bromazepam(indication:hypnotics and sedatives)|halazepam(indication:anti-anxiety agents; muscle rel…	-	-	quazepam(DrugBank ID:DB01589)|diazepam(DrugBank ID:DB00829)|midazolam(DrugBank ID:DB00683)|piperazine(DrugBank ID:DB00592)|clotiazepam(DrugBank ID:DB01559)|cinolazepam(DrugBank ID:DB01594)|adinazolam(DrugBank ID:DB00546)|fospropofol(DrugBank ID:DB06716)|flurazepam(DrugBank ID:DB00690)|prazepam(DrugBank ID:DB01588)|bromazepam(DrugBank ID:DB01558)|fludiazepam(DrugBank ID:DB01567)|nitrazepam(DrugBan…
P05771	KPCB_HUMAN	PRKCB	Protein kinase C beta type	ingenol mebutate(indication:for treatment of actinic keratosis,antineoplastic agent)|	-	-	-
P42262	GRIA2_HUMAN	GRIA2	Glutamate receptor 2	primidone(indication:anticonvulsants)|secobarbital(indication:adjuvants, anesthesia; hypnotics and sedatives)|pentobarbital(indication:hypnotics and sedatives)|metharbital(indication:anticonvulsants)|butabarbital(indication:hypnotics and sedatives)|thiopental(indication:anesthetics, intravenous)|methylphenobarbital(indication:anticonvulsants; hypnotics and sedatives)|talbutal(indication:analgesic…	-	-	-
P18825	ADA2C_HUMAN	ADRA2C	Alpha-2C adrenergic receptor	methamphetamine(indication:neuroprotectant)|lurasidone(indication:antipsychotic agent)|bethanidine(indication:antihypertensive agents)|tizanidine(indication:muscle relaxant;for treatment of skeletal muscular spasticity)|asenapine(indication:antipsychotic agent)|lofexidine(indication:for treatment of opiate withdrawal)|iloperidone(indication:antipsychotic agent,atypical)|olanzapine(indication:anti…	guanfacine(GtoPdb ligand_id:522)|apraclonidine(GtoPdb ligand_id:7117)|dexmedetomidine(GtoPdb ligand_id:521)|brimonidine(GtoPdb ligand_id:520)|guanabenz(GtoPdb ligand_id:5443)|mirtazapine(GtoPdb ligand_id:7241)|(-)-noradrenaline(GtoPdb ligand_id:505)|yohimbine(GtoPdb ligand_id:102)|	moxonidine(TTD Drug ID:DNC004144)|	clonidine(DrugBank ID:DB00575)|droxidopa(DrugBank ID:DB06262)|methamphetamine(DrugBank ID:DB01577)|norepinephrine(DrugBank ID:DB00368)|brimonidine(DrugBank ID:DB00484)|yohimbine(DrugBank ID:DB01392)|tizanidine(DrugBank ID:DB00697)|
P18858	DNLI1_HUMAN	LIG1	DNA ligase 1	bleomycin(indication:antineoplastic agent)|	-	-	-
Q9GZZ6	ACH10_HUMAN	CHRNA10	Neuronal acetylcholine receptor subunit alpha-10	trimethaphan(indication:antihypertensive agents; vasodilator agents)|nicotine(indication:central nervous system stimulants)|pentolinium(indication:antihypertensive agents)|	-	-	pentolinium(DrugBank ID:DB01090)|succinylcholine(DrugBank ID:DB00202)|methadone(DrugBank ID:DB00333)|trimethaphan(DrugBank ID:DB01116)|
Q14181	DPOA2_HUMAN	POLA2	DNA polymerase alpha subunit B	dacarbazine(indication:antineoplastic agents)|	-	-	-
P18031	PTN1_HUMAN	PTPN1	Tyrosine-protein phosphatase non-receptor type 1	tiludronate(indication:bisphosphonates)|	-	trypan blue(TTD Drug ID:DNC004432)|	-
Q14353	GAMT_HUMAN	GAMT	Guanidinoacetate N-methyltransferase	-	-	-	creatine(DrugBank ID:DB00148)|
Q14697	GANAB_HUMAN	GANAB	Neutral alpha-glucosidase AB	-	-	-	miglitol(DrugBank ID:DB00491)|
P21554	CNR1_HUMAN	CNR1	Cannabinoid receptor 1	tetrahydrocannabinol(indication:analgesic,neuropathic pain,for treatment of restlegs legs syndrome)|nabilone(indication:antiemetic;analgesic,neuropathic pain,for treatment of restlegs legs syndrome)|dronabinol(indication:analgesic;appetite stimulant)|marinol(indication:antiemetics)|	&Delta;<sup>9</sup>-tetrahydrocannabinol(GtoPdb ligand_id:2424)|	rimonbant(TTD Drug ID:DCL000962)|	rimonabant(DrugBank ID:DB06155)|nabilone(DrugBank ID:DB00486)|dronabinol(DrugBank ID:DB00470)|
P12821	ACE_HUMAN	ACE	Angiotensin-converting enzyme	perindopril(indication:antihypertensive agents)|captopril(indication:antihypertensive agents)|candoxatril(indication:antihypertensive agents)|benazepril(indication:antihypertensive agent)|ramipril(indication:antihypertensive agents)|spirapril(indication:antihypertensive agents)|moexipril(indication:antihypertensive agents)|enalapril(indication:antihypertensive agent)|deserpidine(indication:antihy…	fosinopril(GtoPdb ligand_id:6456)|benazeprilat(GtoPdb ligand_id:6375)|perindopril(GtoPdb ligand_id:6367)|trandolapril(GtoPdb ligand_id:6453)|imidaprilat(GtoPdb ligand_id:6378)|enalapril(GtoPdb ligand_id:6322)|zofenopril(GtoPdb ligand_id:6462)|moexipril(GtoPdb ligand_id:6571)|quinaprilat(GtoPdb ligand_id:6352)|enalaprilat(GtoPdb ligand_id:6332)|ramipril(GtoPdb ligand_id:6339)|captopril(GtoPdb liga…	rescinnamine(TTD Drug ID:DAP000910)|	benazepril(DrugBank ID:DB00542)|rescinnamine(DrugBank ID:DB01180)|captopril(DrugBank ID:DB01197)|fosinopril(DrugBank ID:DB00492)|cilazapril(DrugBank ID:DB01340)|
Q16568	CART_HUMAN	CARTPT	Cocaine- and amphetamine-regulated transcript protein	amphetamine(indication:for treatment of cognitive dysfunction,for treatment of adhd)|	-	-	amphetamine(DrugBank ID:DB00182)|
Q99250	SCN2A_HUMAN	SCN2A	Sodium channel protein type 2 subunit alpha	lamotrigine(indication:anticonvulsant)|zonisamide(indication:appetite suppressant;anticonvulsant;antipsychotic agent)|propofol(indication:sedative)|	phenytoin(GtoPdb ligand_id:2624)|	-	zonisamide(DrugBank ID:DB00909)|
P31645	SC6A4_HUMAN	SLC6A4	Sodium-dependent serotonin transporter	pseudoephedrine(indication:antiallergy agent)|fluoxetine (indication:antidepressant)|nortriptyline(indication:antidepressant;antiasthmatic agent)|fluoxetine(indication:for treatment of sleep apnea;antidepressant,for treatment of bipolar disorder;for treatment of autism)|protriptyline(indication:antidepressive agents, tricyclic)|venlafaxine(indication:antidepressant)|milnacipran(indication:for tre…	venlafaxine(GtoPdb ligand_id:7321)|desvenlafaxine(GtoPdb ligand_id:7158)|desipramine(GtoPdb ligand_id:2399)|protriptyline(GtoPdb ligand_id:7285)|trimipramine(GtoPdb ligand_id:7317)|duloxetine(GtoPdb ligand_id:202)|imipramine(GtoPdb ligand_id:357)|amoxapine(GtoPdb ligand_id:201)|levomilnacipran(GtoPdb ligand_id:7435)|nortriptyline(GtoPdb ligand_id:2404)|vortioxetine(GtoPdb ligand_id:7351)|milnacip…	-	nefazodone(DrugBank ID:DB01149)|citalopram(DrugBank ID:DB00215)|cocaine(DrugBank ID:DB00907)|trazodone(DrugBank ID:DB00656)|mazindol(DrugBank ID:DB00579)|doxepin(DrugBank ID:DB01142)|levomilnacipran(DrugBank ID:DB08918)|milnacipran(DrugBank ID:DB04896)|sibutramine(DrugBank ID:DB01105)|venlafaxine(DrugBank ID:DB00285)|duloxetine(DrugBank ID:DB00476)|phentermine(DrugBank ID:DB00191)|pseudoephedrine…
Q969P6	TOP1M_HUMAN	TOP1MT	DNA topoisomerase I, mitochondrial	irinotecan(indication:antineoplastic agent)|	-	topotecan(TTD Drug ID:DAP000648)|	irinotecan(DrugBank ID:DB00762)|
Q14534	ERG1_HUMAN	SQLE	Squalene monooxygenase	-	-	-	butenafine(DrugBank ID:DB01091)|naftifine(DrugBank ID:DB00735)|terbinafine(DrugBank ID:DB00857)|
P07550	ADRB2_HUMAN	ADRB2	Beta-2 adrenergic receptor	desipramine(indication:antidepressive agents, tricyclic)|timolol(indication:for treatment of glaucoma)|salmeterol(indication:bronchodilator)|carteolol(indication:antiglaucomic agents)|orciprenaline(indication:bronchodilator agents)|glycopyrronium bromide(indication:for treatment of chronic obstructive pulmonary disorder (copd))|penbutolol(indication:antihypertensive agents)|indacaterol(indication…	salbutamol(GtoPdb ligand_id:558)|isoprenaline(GtoPdb ligand_id:536)|pindolol(GtoPdb ligand_id:91)|arformoterol(GtoPdb ligand_id:7479)|dobutamine(GtoPdb ligand_id:535)|procaterol(GtoPdb ligand_id:3464)|fenoterol(GtoPdb ligand_id:557)|orciprenaline(GtoPdb ligand_id:7250)|salmeterol(GtoPdb ligand_id:559)|vilanterol(GtoPdb ligand_id:7353)|sotalol(GtoPdb ligand_id:7297)|terbutaline(GtoPdb ligand_id:56…	salmeterol(TTD Drug ID:DAP000947)|	clenbuterol(DrugBank ID:DB01407)|orciprenaline(DrugBank ID:DB00816)|olodaterol(DrugBank ID:DB09080)|isoprenaline(DrugBank ID:DB01064)|sotalol(DrugBank ID:DB00489)|droxidopa(DrugBank ID:DB06262)|salmeterol(DrugBank ID:DB00938)|metipranolol(DrugBank ID:DB01214)|labetalol(DrugBank ID:DB00598)|levobunolol(DrugBank ID:DB01210)|carteolol(DrugBank ID:DB00521)|bambuterol(DrugBank ID:DB01408)|arformoterol…
P34896	GLYC_HUMAN	SHMT1	Serine hydroxymethyltransferase, cytosolic	-	-	-	mimosine(DrugBank ID:DB01055)|
P36544	ACHA7_HUMAN	CHRNA7	Neuronal acetylcholine receptor subunit alpha-7	secobarbital(indication:adjuvants, anesthesia; hypnotics and sedatives)|pentobarbital(indication:hypnotics and sedatives)|metharbital(indication:anticonvulsants)|butabarbital(indication:hypnotics and sedatives)|varenicline(indication:smoking-cessation agent)|primidone(indication:anticonvulsants)|phenobarbital(indication:anticonvulsants; hypnotics and sedatives)|nicotine(indication:central nervous…	-	-	nicotine(DrugBank ID:DB00184)|
P10636	TAU_HUMAN	MAPT	Microtubule-associated protein tau	-	-	-	docetaxel(DrugBank ID:DB01248)|paclitaxel(DrugBank ID:DB01229)|
P78334	GBRE_HUMAN	GABRE	Gamma-aminobutyric acid receptor subunit epsilon	clorazepate(indication:hypnotics and sedatives)|estazolam(indication:anti-anxiety agents; anticonvulsants)|diazepam(indication:anticonvulsant)|clonazepam(indication:anticonvulsant)|bromazepam(indication:hypnotics and sedatives)|halazepam(indication:anti-anxiety agents; muscle relaxants; sedative)|prazepam(indication:anti-anxiety agents; hypnotics and sedatives)|chlordiazepoxide(indication:hypnoti…	-	-	triazolam(DrugBank ID:DB00897)|nitrazepam(DrugBank ID:DB01595)|oxazepam(DrugBank ID:DB00842)|bromazepam(DrugBank ID:DB01558)|prazepam(DrugBank ID:DB01588)|fludiazepam(DrugBank ID:DB01567)|flurazepam(DrugBank ID:DB00690)|temazepam(DrugBank ID:DB00231)|estazolam(DrugBank ID:DB01215)|halazepam(DrugBank ID:DB00801)|quazepam(DrugBank ID:DB01589)|midazolam(DrugBank ID:DB00683)|ketazolam(DrugBank ID:DB0…
Q9NSA2	KCND1_HUMAN	KCND1	Potassium voltage-gated channel subfamily D member 1	-	fampridine(GtoPdb ligand_id:2416)|	-	dalfampridine(DrugBank ID:DB06637)|
P04150	GCR_HUMAN	NR3C1	Glucocorticoid receptor	paramethasone(indication:anti-inflammatory agents; glucocorticoids)|flumethasone pivalate(indication:anti-inflammatory agents; corticosteroid)|flurandrenolide(indication:anti-inflammatory agents; glucocorticoids)|clocortolone(indication:anti-inflammatory agents; anti-pruritics; corticosteroids, topical)|prednisolone(indication:antiinflammatory agent,corticosteroid)|fluorometholone(indication:anti…	fluorometholone(GtoPdb ligand_id:7079)|difluprednate(GtoPdb ligand_id:7474)|methylprednisolone(GtoPdb ligand_id:7088)|diflorasone diacetate(GtoPdb ligand_id:7068)|beclometasone(GtoPdb ligand_id:7059)|prednisolone(GtoPdb ligand_id:2866)|mometasone(GtoPdb ligand_id:9029)|fluocinolone acetonide(GtoPdb ligand_id:7077)|budesonide(GtoPdb ligand_id:7434)|flunisolide(GtoPdb ligand_id:7076)|ciclesonide(Gt…	prednisone(TTD Drug ID:DAP001041)|	rimexolone(DrugBank ID:DB00896)|fluticasone furoate(DrugBank ID:DB08906)|desoximetasone(DrugBank ID:DB00547)|hydrocortisone(DrugBank ID:DB00741)|prednisolone(DrugBank ID:DB00860)|amcinonide(DrugBank ID:DB00288)|clocortolone(DrugBank ID:DB00838)|halobetasol propionate(DrugBank ID:DB00596)|fluocinonide(DrugBank ID:DB01047)|ciclesonide(DrugBank ID:DB01410)|flumethasone pivalate(DrugBank ID:DB00663)|…
P98194	AT2C1_HUMAN	ATP2C1	Calcium-transporting ATPase type 2C member 1	sevoflurane(indication:anesthetics, inhalation)|isoflurane(indication:anesthetics, inhalation)|enflurane(indication:anesthetics, inhalation)|desflurane(indication:inhalation anesthetics)|	-	-	desflurane(DrugBank ID:DB01189)|isoflurane(DrugBank ID:DB00753)|sevoflurane(DrugBank ID:DB01236)|enflurane(DrugBank ID:DB00228)|
P54284	CACB3_HUMAN	CACNB3	Voltage-dependent L-type calcium channel subunit beta-3	verapamil(indication:antihypertensive agent)|	-	-	verapamil(DrugBank ID:DB00661)|nimodipine(DrugBank ID:DB00393)|
P43116	PE2R2_HUMAN	PTGER2	Prostaglandin E2 receptor EP2 subtype	alprostadil(indication:for treatment of erectile dysfunction,for treatment of sexual dysfunction in women)|dinoprostone(indication:abortifacient agents)|	PGE<sub>2</sub>(GtoPdb ligand_id:1883)|	carboprost tromethamine(TTD Drug ID:DAP001215)|	dinoprostone(DrugBank ID:DB00917)|misoprostol(DrugBank ID:DB00929)|alprostadil(DrugBank ID:DB00770)|
Q13621	S12A1_HUMAN	SLC12A1	Solute carrier family 12 member 1	hydroflumethiazide(indication:antihypertensive agents; diuretics)|chlormerodrin(indication:antihypertensive agents; diuretics)|methyclothiazide(indication:antihypertensive agents; diuretics)|ethacrynic acid(indication:antihypertensive agents; diuretics)|bumetanide(indication:antihypertensive agents; diuretics)|trichlormethiazide(indication:antihypertensive agents; diuretics)|chlorthalidone(indica…	bumetanide(GtoPdb ligand_id:4837)|furosemide(GtoPdb ligand_id:4839)|	methyclothiazide(TTD Drug ID:DAP000746)|	torasemide(DrugBank ID:DB00214)|chlormerodrin(DrugBank ID:DB00534)|bumetanide(DrugBank ID:DB00887)|methyclothiazide(DrugBank ID:DB00232)|trichlormethiazide(DrugBank ID:DB01021)|ethacrynic acid(DrugBank ID:DB00903)|hydroflumethiazide(DrugBank ID:DB00774)|furosemide(DrugBank ID:DB00695)|quinethazone(DrugBank ID:DB01325)|chlorthalidone(DrugBank ID:DB00310)|
Q9UGH3	S23A2_HUMAN	SLC23A2	Solute carrier family 23 member 2	-	-	ursodeoxycholic acid(TTD Drug ID:DAP000873)|	-
O15379	HDAC3_HUMAN	HDAC3	Histone deacetylase 3	vorinostat(indication:antineoplastic agent)|romidepsin(indication:antineoplastic agent)|	-	-	vorinostat(DrugBank ID:DB02546)|
P49019	HCAR3_HUMAN	HCAR3	Hydroxycarboxylic acid receptor 3	niacin(indication:substance abuse deterrant;antidyslipidaemic agent)|mepenzolate(indication:antispasmodics)|	-	-	niacin(DrugBank ID:DB00627)|
P08253	MMP2_HUMAN	MMP2	72 kDa type IV collagenase	-	-	-	marimastat(DrugBank ID:DB00786)|
Q04759	KPCT_HUMAN	PRKCQ	Protein kinase C theta type	ingenol mebutate(indication:for treatment of actinic keratosis,antineoplastic agent)|	-	-	-
P11926	DCOR_HUMAN	ODC1	Ornithine decarboxylase	eflornithine(indication:for treatment of unwanted facial hair in women)|	eflornithine(GtoPdb ligand_id:5176)|	eflornithine(TTD Drug ID:DAP001349)|	-
P00326	ADH1G_HUMAN	ADH1C	Alcohol dehydrogenase 1C	fomepizole(indication:for treatment of ethanol intolerance)|	-	-	fomepizole(DrugBank ID:DB01213)|
Q13002	GRIK2_HUMAN	GRIK2	Glutamate receptor ionotropic, kainate 2	talbutal(indication:analgesics)|methylphenobarbital(indication:anticonvulsants; hypnotics and sedatives)|thiopental(indication:anesthetics, intravenous)|hexobarbital(indication:hypnotics and sedatives)|phenobarbital(indication:anticonvulsants; hypnotics and sedatives)|primidone(indication:anticonvulsants)|secobarbital(indication:adjuvants, anesthesia; hypnotics and sedatives)|butabarbital(indicat…	-	-	-
O00305	CACB4_HUMAN	CACNB4	Voltage-dependent L-type calcium channel subunit beta-4	verapamil(indication:antihypertensive agent)|	-	-	nimodipine(DrugBank ID:DB00393)|verapamil(DrugBank ID:DB00661)|
P08246	ELNE_HUMAN	ELANE	Neutrophil elastase	-	sivelestat(GtoPdb ligand_id:6441)|	-	-
Q9BY41	HDAC8_HUMAN	HDAC8	Histone deacetylase 8	romidepsin(indication:antineoplastic agent)|	-	-	-
P08913	ADA2A_HUMAN	ADRA2A	Alpha-2A adrenergic receptor	epinephrine(indication:anestethic)|dipivefrin(indication:ophthalmologicals)|guanabenz(indication:antihypertensive agents)|mirtazapine(indication:antidepressant)|pseudoephedrine(indication:antiallergy agent)|olanzapine(indication:antipsychotic agent;antidepressant,for treatment of bipolar disorder)|norepinephrine(indication:antihypotensive agents; vasoconstrictor agents)|dexmedetomidine(indication…	guanfacine(GtoPdb ligand_id:522)|dexmedetomidine(GtoPdb ligand_id:521)|(-)-adrenaline(GtoPdb ligand_id:479)|apraclonidine(GtoPdb ligand_id:7117)|oxymetazoline(GtoPdb ligand_id:124)|brimonidine(GtoPdb ligand_id:520)|guanabenz(GtoPdb ligand_id:5443)|mirtazapine(GtoPdb ligand_id:7241)|clonidine(GtoPdb ligand_id:516)|yohimbine(GtoPdb ligand_id:102)|	moxonidine(TTD Drug ID:DNC004144)|	apraclonidine(DrugBank ID:DB00964)|lofexidine(DrugBank ID:DB04948)|yohimbine(DrugBank ID:DB01392)|methyldopa(DrugBank ID:DB00968)|xylometazoline(DrugBank ID:DB06694)|naphazoline(DrugBank ID:DB06711)|phenylpropanolamine(DrugBank ID:DB00397)|phenoxybenzamine(DrugBank ID:DB00925)|mirtazapine(DrugBank ID:DB00370)|propericiazine(DrugBank ID:DB01608)|pseudoephedrine(DrugBank ID:DB00852)|brimonidine(Dru…
P48637	GSHB_HUMAN	GSS	Glutathione synthetase	-	-	-	acetylcysteine(DrugBank ID:DB06151)|
P08588	ADRB1_HUMAN	ADRB1	Beta-1 adrenergic receptor	esmolol(indication:anti-arrhythmia agents)|amiodarone(indication:antiarrhytmic agent)|carteolol(indication:antiglaucomic agents)|timolol(indication:for treatment of glaucoma)|desipramine(indication:antidepressive agents, tricyclic)|propranolol(indication:for treatment of cancer cachexia)|arbutamine(indication:cardiotonic agents)|oxprenolol(indication:antihypertensive agents; anti-arrhythmia agent…	esmolol(GtoPdb ligand_id:7178)|practolol(GtoPdb ligand_id:555)|bupranolol(GtoPdb ligand_id:550)|atenolol(GtoPdb ligand_id:548)|labetalol(GtoPdb ligand_id:7207)|carvedilol(GtoPdb ligand_id:551)|acebutolol(GtoPdb ligand_id:7107)|propafenone(GtoPdb ligand_id:2561)|levobunolol(GtoPdb ligand_id:570)|betaxolol(GtoPdb ligand_id:549)|nadolol(GtoPdb ligand_id:554)|sotalol(GtoPdb ligand_id:7297)|dobutamine…	sotalol(TTD Drug ID:DAP000372)|	levobunolol(DrugBank ID:DB01210)|labetalol(DrugBank ID:DB00598)|atenolol(DrugBank ID:DB00335)|epinephrine(DrugBank ID:DB00668)|carteolol(DrugBank ID:DB00521)|nebivolol(DrugBank ID:DB04861)|betaxolol(DrugBank ID:DB00195)|propranolol(DrugBank ID:DB00571)|droxidopa(DrugBank ID:DB06262)|metoprolol(DrugBank ID:DB00264)|bisoprolol(DrugBank ID:DB00612)|metipranolol(DrugBank ID:DB01214)|sotalol(DrugBank …
P32238	CCKAR_HUMAN	CCKAR	Cholecystokinin receptor type A	ceruletide(indication:diagnostic agents)|	-	-	-
P10912	GHR_HUMAN	GHR	Growth hormone receptor	acccretropin(indication:for treatment of turner′s syndrome)|	-	-	-
A8MPY1	GBRR3_HUMAN	GABRR3	Gamma-aminobutyric acid receptor subunit rho-3	clobazam(indication:anxiolytic,anticonvulsant)|flurazepam(indication:hypnotics and sedatives)|alprazolam(indication:anxiolytic, sedative,hypnotic)|oxazepam(indication:hypnotics and sedatives)|lorazepam(indication:anti-anxiety agents; anticonvulsants; hypnotics and sedatives)|triazolam(indication:analgesic,sedative)|midazolam(indication:adjuvants, anesthesia; hypnotics and sedatives)|quazepam(indi…	-	-	quazepam(DrugBank ID:DB01589)|midazolam(DrugBank ID:DB00683)|diazepam(DrugBank ID:DB00829)|cinolazepam(DrugBank ID:DB01594)|adinazolam(DrugBank ID:DB00546)|clotiazepam(DrugBank ID:DB01559)|triazolam(DrugBank ID:DB00897)|nitrazepam(DrugBank ID:DB01595)|oxazepam(DrugBank ID:DB00842)|fludiazepam(DrugBank ID:DB01567)|bromazepam(DrugBank ID:DB01558)|prazepam(DrugBank ID:DB01588)|flurazepam(DrugBank ID…
P07327	ADH1A_HUMAN	ADH1A	Alcohol dehydrogenase 1A	fomepizole(indication:for treatment of ethanol intolerance)|	-	-	fomepizole(DrugBank ID:DB01213)|
P55157	MTP_HUMAN	MTTP	Microsomal triglyceride transfer protein large subunit	-	-	-	lomitapide(DrugBank ID:DB08827)|hesperetin(DrugBank ID:DB01094)|
P14324	FPPS_HUMAN	FDPS	Farnesyl pyrophosphate synthase	pamidronate(indication:bisphosphonates)|zoledronate(indication:antiosteoporotic agent)|alendronate(indication:bisphosphonates)|risedronate (indication:antiosteoporotic agent)|ibandronate(indication:antiosteoporotic agent)|risedronate(indication:bisphosphonates)|	alendronate(GtoPdb ligand_id:3141)|pamidronic acid(GtoPdb ligand_id:7259)|risedronate(GtoPdb ligand_id:3176)|zoledronic acid(GtoPdb ligand_id:3177)|	-	ibandronate(DrugBank ID:DB00710)|risedronate(DrugBank ID:DB00884)|zoledronate(DrugBank ID:DB00399)|alendronate(DrugBank ID:DB00630)|pamidronate(DrugBank ID:DB00282)|
P22460	KCNA5_HUMAN	KCNA5	Potassium voltage-gated channel subfamily A member 5	-	-	-	dalfampridine(DrugBank ID:DB06637)|
P07947	YES_HUMAN	YES1	Tyrosine-protein kinase Yes	dasatinib(indication:antineoplastic agent)|	-	-	dasatinib(DrugBank ID:DB01254)|
P28566	5HT1E_HUMAN	HTR1E	5-hydroxytryptamine receptor 1E	olanzapine(indication:antipsychotic agent;antidepressant,for treatment of bipolar disorder)|	-	-	-
P49286	MTR1B_HUMAN	MTNR1B	Melatonin receptor type 1B	ramelteon(indication:for treatment of insomnia)|	ramelteon(GtoPdb ligand_id:1356)|melatonin(GtoPdb ligand_id:224)|agomelatine(GtoPdb ligand_id:198)|tasimelteon(GtoPdb ligand_id:7393)|	-	agomelatine(DrugBank ID:DB06594)|melatonin(DrugBank ID:DB01065)|ramelteon(DrugBank ID:DB00980)|
P37088	SCNNA_HUMAN	SCNN1A	Amiloride-sensitive sodium channel subunit alpha	amiloride(indication:antihypertensive agent)|triamterene(indication:antihypertensive agents; diuretics)|	-	triamterene(TTD Drug ID:DAP000575)|	amiloride(DrugBank ID:DB00594)|triamterene(DrugBank ID:DB00384)|
P00736	C1R_HUMAN	C1R	Complement C1r subcomponent	-	nafamostat(GtoPdb ligand_id:4262)|	-	-
P20701	ITAL_HUMAN	ITGAL	Integrin alpha-L	-	lifitegrast(GtoPdb ligand_id:7533)|	-	-
Q16512	PKN1_HUMAN	PKN1	Serine/threonine-protein kinase N1	ingenol mebutate(indication:for treatment of actinic keratosis,antineoplastic agent)|	-	-	-
Q16739	CEGT_HUMAN	UGCG	Ceramide glucosyltransferase	miglustat(indication:for treatment of gaucher's disease)|	miglustat(GtoPdb ligand_id:4841)|	miglustat(TTD Drug ID:DAP000609)|	miglustat(DrugBank ID:DB00419)|
P07101	TY3H_HUMAN	TH	Tyrosine 3-monooxygenase	metyrosine(indication:catecholamine synthesis inhibitors)|tetrahydrobiopterin(indication:for treatment of phenolketonuria (pku))|	methyltyrosine(GtoPdb ligand_id:5094)|alpha-methyltyrosine(GtoPdb ligand_id:6956)|	-	metyrosine(DrugBank ID:DB00765)|tetrahydrobiopterin(DrugBank ID:DB00360)|
P21728	DRD1_HUMAN	DRD1	D(1A) dopamine receptor	propiomazine(indication:hypnotics and sedatives)|triflupromazine(indication:antiemetics; antipsychotic agents)|chlorprothixene(indication:antipsychotic agents)|levodopa(indication:antiparkinson agent)|asenapine(indication:antipsychotic agent)|perphenazine(indication:antipsychotic agents)|clozapine(indication:antipsychotic agents)|pergolide(indication:antiparkinson agents)|olanzapine(indication:an…	dopamine(GtoPdb ligand_id:940)|flupentixol(GtoPdb ligand_id:948)|fenoldopam(GtoPdb ligand_id:939)|	methylergonovine(TTD Drug ID:DAP000978)|	flupentixol(DrugBank ID:DB00875)|zuclopenthixol(DrugBank ID:DB01624)|methylergometrine(DrugBank ID:DB00353)|chlorpromazine(DrugBank ID:DB00477)|thiothixene(DrugBank ID:DB01623)|dopamine(DrugBank ID:DB00988)|acetophenazine(DrugBank ID:DB01063)|triflupromazine(DrugBank ID:DB00508)|fenoldopam(DrugBank ID:DB00800)|propericiazine(DrugBank ID:DB01608)|thioridazine(DrugBank ID:DB00679)|fluphenazine(Drug…
Q96LZ3	CANB2_HUMAN	PPP3R2	Calcineurin subunit B type 2	cyclosporine a(indication:immunosuppressant,opthalmological agent)|cyclosporine(indication:immunosuppressant)|	-	-	-
P47901	V1BR_HUMAN	AVPR1B	Vasopressin V1b receptor	terlipressin(indication:for treatment of hepatorenal syndrome)|	-	-	-
P54710	ATNG_HUMAN	FXYD2	Sodium/potassium-transporting ATPase subunit gamma	cyclothiazide(indication:antihypertensive agents; diuretics)|	-	-	cyclothiazide(DrugBank ID:DB00606)|
P25100	ADA1D_HUMAN	ADRA1D	Alpha-1D adrenergic receptor	propiomazine(indication:hypnotics and sedatives)|bethanidine(indication:antihypertensive agents)|doxazosin(indication:anticholesteremic agents; antihypertensive agents; vasodilator agents)|prazosin(indication:antihypertensive agents; antispasmodics)|alfuzosin(indication:for treatment of benign prostatic hyperplasia)|tamsulosin(indication:for treatment of benign prostatic hyperplasia;for treatment…	(-)-adrenaline(GtoPdb ligand_id:479)|alfuzosin(GtoPdb ligand_id:7109)|tamsulosin(GtoPdb ligand_id:488)|terazosin(GtoPdb ligand_id:7302)|prazosin(GtoPdb ligand_id:503)|dapiprazole(GtoPdb ligand_id:7155)|doxazosin(GtoPdb ligand_id:7170)|phentolamine(GtoPdb ligand_id:502)|labetalol(GtoPdb ligand_id:7207)|	terazosin(TTD Drug ID:DAP000371)|	prazosin(DrugBank ID:DB00457)|phenylephrine(DrugBank ID:DB00388)|ergotamine(DrugBank ID:DB00696)|norepinephrine(DrugBank ID:DB00368)|droxidopa(DrugBank ID:DB06262)|alfuzosin(DrugBank ID:DB00346)|terazosin(DrugBank ID:DB01162)|dapiprazole(DrugBank ID:DB00298)|doxazosin(DrugBank ID:DB00590)|
P10415	BCL2_HUMAN	BCL2	Apoptosis regulator Bcl-2	paclitaxel(indication:for treatment of peripheral arterial disease (pad);antineoplastic agent;antiinflammatory agent,dmard)|docetaxel(indication:antineoplastic agent)|	venetoclax(GtoPdb ligand_id:8318)|	-	paclitaxel(DrugBank ID:DB01229)|rasagiline(DrugBank ID:DB01367)|
Q00534	CDK6_HUMAN	CDK6	Cyclin-dependent kinase 6	-	palbociclib(GtoPdb ligand_id:7380)|	-	palbociclib(DrugBank ID:DB09073)|
Q08345	DDR1_HUMAN	DDR1	Epithelial discoidin domain-containing receptor 1	imatinib(indication:antineoplastic agent)|	-	-	-
O95665	NTR2_HUMAN	NTSR2	Neurotensin receptor type 2	-	-	-	levocabastine(DrugBank ID:DB01106)|
Q14721	KCNB1_HUMAN	KCNB1	Potassium voltage-gated channel subfamily B member 1 {ECO:0000312|HGNC:HGNC:6231}	-	-	-	dalfampridine(DrugBank ID:DB06637)|
O00329	PK3CD_HUMAN	PIK3CD	Phosphatidylinositol 4,5-bisphosphate 3-kinase catalytic subunit delta isoform	-	idelalisib(GtoPdb ligand_id:6741)|	-	-
P00915	CAH1_HUMAN	CA1	Carbonic anhydrase 1	acetazolamide(indication:anticonvulsants; diuretics; antiglaucomic agent)|trichlormethiazide(indication:antihypertensive agents; diuretics)|methazolamide(indication:antihypertensive agents, diuretics; antiglaucoma agents)|dichlorphenamide(indication:antiglaucomic agents)|ethoxzolamide(indication:antihypertensive agents, diuretics; antiglaucoma agents)|chlorothiazide(indication:antihypertensive ag…	-	-	diazoxide(DrugBank ID:DB01119)|diclofenamide(DrugBank ID:DB01144)|quinethazone(DrugBank ID:DB01325)|ethinamate(DrugBank ID:DB01031)|acetazolamide(DrugBank ID:DB00819)|chlorothiazide(DrugBank ID:DB00880)|methazolamide(DrugBank ID:DB00703)|
Q8NET8	TRPV3_HUMAN	TRPV3	Transient receptor potential cation channel subfamily V member 3	menthol(indication:antipruritics)|	-	-	menthol(DrugBank ID:DB00825)|
P68366	TBA4A_HUMAN	TUBA4A	Tubulin alpha-4A chain	cabazitaxel(indication:antineoplastic agent)|vincristine(indication:antineoplastic agent)|	-	-	cabazitaxel(DrugBank ID:DB06772)|podofilox(DrugBank ID:DB01179)|
Q9NY47	CA2D2_HUMAN	CACNA2D2	Voltage-dependent calcium channel subunit alpha-2/delta-2	gabapentin(indication:analgesic;for treatment of neuropathic pain)|	-	-	isradipine(DrugBank ID:DB00270)|bepridil(DrugBank ID:DB01244)|amiodarone(DrugBank ID:DB01118)|gabapentin(DrugBank ID:DB00996)|
Q9ULX7	CAH14_HUMAN	CA14	Carbonic anhydrase 14	-	-	-	acetazolamide(DrugBank ID:DB00819)|
P48048	KCNJ1_HUMAN	KCNJ1	ATP-sensitive inward rectifier potassium channel 1	glimepiride(indication:antidiabetic)|minoxidil(indication:antihypertensive agents; vasodilator agents)|tolazamide(indication:hypoglycemic agents)|chlorpropamide(indication:hypoglycemic agents)|glipizide(indication:hypoglycemic agents)|tolbutamide(indication:hypoglycemic agents)|acetohexamide(indication:hypoglycemic agents)|glibenclamide(indication:hypoglycemic agents)|	-	-	glycodiazine(DrugBank ID:DB01382)|tolazamide(DrugBank ID:DB00839)|minoxidil(DrugBank ID:DB00350)|glimepiride(DrugBank ID:DB00222)|bethanidine(DrugBank ID:DB00217)|
P37288	V1AR_HUMAN	AVPR1A	Vasopressin V1a receptor	terlipressin(indication:for treatment of hepatorenal syndrome)|conivaptan(indication:for treatment of hyponatremia)|	conivaptan(GtoPdb ligand_id:2203)|	mozavaptan(TTD Drug ID:DNC004616)|	conivaptan(DrugBank ID:DB00872)|
P10826	RARB_HUMAN	RARB	Retinoic acid receptor beta	tazarotene(indication:antipsoriatic agent,for treatment of acne)|adapalene(indication:dermatologic agents)|fenretinide(indication:antineoplastic agent)|alitretionine(indication:antineoplastic agents;antineoplastic agent)|	tazarotene(GtoPdb ligand_id:6952)|adapalene(GtoPdb ligand_id:5429)|alitretinoin(GtoPdb ligand_id:2645)|tretinoin(GtoPdb ligand_id:2644)|	-	acitretin(DrugBank ID:DB00459)|tamibarotene(DrugBank ID:DB04942)|alitretinoin(DrugBank ID:DB00523)|adapalene(DrugBank ID:DB00210)|tazarotene(DrugBank ID:DB00799)|
P14902	I23O1_HUMAN	IDO1	Indoleamine 2,3-dioxygenase 1	-	-	l-tryptophan(TTD Drug ID:DAP001316)|	-
P35354	PGH2_HUMAN	PTGS2	Prostaglandin G/H synthase 2	ketoprofen(indication:nsaid)|ethyl eicosapentaenoic acid(indication:for treatment of cardiovascular disorders)|bromfenac(indication:opthalmological agent,nsaid)|acetylsalicylic acid(indication:nsaid)|ketorolac(indication:nsaid;antimigraine agent)|acetaminophen(indication:analgesic)|etoricoxib(indication:nsaid)|balsalazide(indication:antiinflammatory agent)|piroxicam(indication:antiinflammatory ag…	etodolac(GtoPdb ligand_id:7185)|valdecoxib(GtoPdb ligand_id:2894)|ketorolac(GtoPdb ligand_id:6661)|lumiracoxib(GtoPdb ligand_id:2897)|ibuprofen(GtoPdb ligand_id:2713)|flurbiprofen(GtoPdb ligand_id:4194)|benzquinamide(GtoPdb ligand_id:7124)|paracetamol(GtoPdb ligand_id:5239)|meloxicam(GtoPdb ligand_id:7220)|etoricoxib(GtoPdb ligand_id:2896)|aspirin(GtoPdb ligand_id:4139)|diclofenac(GtoPdb ligand_i…	tolmetin(TTD Drug ID:DAP000777)|	lornoxicam(DrugBank ID:DB06725)|etodolac(DrugBank ID:DB00749)|salsalate(DrugBank ID:DB01399)|ibuprofen(DrugBank ID:DB01050)|bromfenac(DrugBank ID:DB00963)|acetaminophen(DrugBank ID:DB00316)|acetylsalicylic acid(DrugBank ID:DB00945)|diflunisal(DrugBank ID:DB00861)|icosapent(DrugBank ID:DB00159)|carprofen(DrugBank ID:DB00821)|indomethacin(DrugBank ID:DB00328)|magnesium salicylate(DrugBank ID:DB0139…
P14555	PA2GA_HUMAN	PLA2G2A	Phospholipase A2, membrane associated	-	-	-	indomethacin(DrugBank ID:DB00328)|
P35610	SOAT1_HUMAN	SOAT1	Sterol O-acyltransferase 1	emzetibe(indication:antidyslipidaemic agent)|	-	-	ezetimibe(DrugBank ID:DB00973)|hesperetin(DrugBank ID:DB01094)|
P15121	ALDR_HUMAN	AKR1B1	Aldose reductase	-	-	sulindac(TTD Drug ID:DAP000569)|	-
P22894	MMP8_HUMAN	MMP8	Neutrophil collagenase	doxycyklin(indication:for treatment of dental disease)|	-	doxycycline(TTD Drug ID:DAP100399)|	marimastat(DrugBank ID:DB00786)|
P42261	GRIA1_HUMAN	GRIA1	Glutamate receptor 1	isoflurane(indication:anesthetics, inhalation)|sevoflurane(indication:anesthetics, inhalation)|enflurane(indication:anesthetics, inhalation)|phenobarbital(indication:anticonvulsants; hypnotics and sedatives)|desflurane(indication:inhalation anesthetics)|	-	-	desflurane(DrugBank ID:DB01189)|isoflurane(DrugBank ID:DB00753)|methoxyflurane(DrugBank ID:DB01028)|enflurane(DrugBank ID:DB00228)|sevoflurane(DrugBank ID:DB01236)|
O95477	ABCA1_HUMAN	ABCA1	ATP-binding cassette sub-family A member 1	-	-	-	probucol(DrugBank ID:DB01599)|
P52788	SPSY_HUMAN	SMS	Spermine synthase	-	-	-	spermine(DrugBank ID:DB00127)|
P08473	NEP_HUMAN	MME	Neprilysin	candoxatril(indication:antihypertensive agents)|	-	-	candoxatril(DrugBank ID:DB00616)|
P09172	DOPO_HUMAN	DBH	Dopamine beta-hydroxylase	-	-	-	dopamine(DrugBank ID:DB00988)|disulfiram(DrugBank ID:DB00822)|
Q9H2X9	S12A5_HUMAN	SLC12A5	Solute carrier family 12 member 5	bumetanide(indication:antihypertensive agents; diuretics)|	-	-	bumetanide(DrugBank ID:DB00887)|
P27338	AOFB_HUMAN	MAOB	Amine oxidase [flavin-containing] B	phenelzine(indication:antidepressive agents)|isocarboxazid(indication:antidepressive agents)|selegiline(indication:antidepressant;antiparkinson agent )|tranylcypromine(indication:antidepressive agents)|rasagiline(indication:antiparkinson agent )|methamphetamine(indication:neuroprotectant)|	tranylcypromine(GtoPdb ligand_id:5281)|safinamide(GtoPdb ligand_id:8291)|phenelzine(GtoPdb ligand_id:7266)|rasagiline(GtoPdb ligand_id:6641)|selegiline(GtoPdb ligand_id:6639)|	phenelzine(TTD Drug ID:DAP000578)|	pargyline(DrugBank ID:DB01626)|isocarboxazid(DrugBank ID:DB01247)|phentermine(DrugBank ID:DB00191)|selegiline(DrugBank ID:DB01037)|tranylcypromine(DrugBank ID:DB00752)|rasagiline(DrugBank ID:DB01367)|phenelzine(DrugBank ID:DB00780)|methamphetamine(DrugBank ID:DB01577)|
P11274	BCR_HUMAN	BCR	Breakpoint cluster region protein	-	-	-	ponatinib(DrugBank ID:DB08901)|bosutinib(DrugBank ID:DB06616)|
Q9NZV8	KCND2_HUMAN	KCND2	Potassium voltage-gated channel subfamily D member 2	-	-	-	dalfampridine(DrugBank ID:DB06637)|
P13500	CCL2_HUMAN	CCL2	C-C motif chemokine 2	-	-	-	mimosine(DrugBank ID:DB01055)|
P09874	PARP1_HUMAN	PARP1	Poly [ADP-ribose] polymerase 1	-	rucaparib(GtoPdb ligand_id:7736)|olaparib(GtoPdb ligand_id:7519)|	-	olaparib(DrugBank ID:DB09074)|
Q7Z2W7	TRPM8_HUMAN	TRPM8	Transient receptor potential cation channel subfamily M member 8	menthol(indication:antipruritics)|	(-)-menthol(GtoPdb ligand_id:2430)|	-	menthol(DrugBank ID:DB00825)|
P48029	SC6A8_HUMAN	SLC6A8	Sodium- and chloride-dependent creatine transporter 1	-	-	-	creatine(DrugBank ID:DB00148)|
Q03181	PPARD_HUMAN	PPARD	Peroxisome proliferator-activated receptor delta	ethyl eicosapentaenoic acid(indication:for treatment of cardiovascular disorders)|	-	-	icosapent(DrugBank ID:DB00159)|bezafibrate(DrugBank ID:DB01393)|treprostinil(DrugBank ID:DB00374)|
O95749	GGPPS_HUMAN	GGPS1	Geranylgeranyl pyrophosphate synthase	zoledronate(indication:antiosteoporotic agent)|	-	-	zoledronate(DrugBank ID:DB00399)|
P48544	KCNJ5_HUMAN	KCNJ5	G protein-activated inward rectifier potassium channel 4	-	-	glibenclamide(TTD Drug ID:DAP000037)|	-
P00390	GSHR_HUMAN	GSR	Glutathione reductase, mitochondrial	carmustine(indication:antineoplastic agent)|	oxiglutatione(GtoPdb ligand_id:6835)|	-	carmustine(DrugBank ID:DB00262)|
Q08828	ADCY1_HUMAN	ADCY1	Adenylate cyclase type 1	-	-	adenosine monophosphate(TTD Drug ID:DAP001319)|	-
P00374	DYR_HUMAN	DHFR	Dihydrofolate reductase	pralatrexate(indication:antineoplastic agents)|methotrexate(indication:dmard)|trimetrexate(indication:antineoplastic agents)|pemetrexed(indication:antineoplastic agent;antineoplastic agents)|	pralatrexate(GtoPdb ligand_id:6840)|pemetrexed(GtoPdb ligand_id:6837)|methotrexate(GtoPdb ligand_id:4815)|	-	proguanil(DrugBank ID:DB01131)|trimetrexate(DrugBank ID:DB01157)|pyrimethamine(DrugBank ID:DB00205)|methotrexate(DrugBank ID:DB00563)|pemetrexed(DrugBank ID:DB00642)|pralatrexate(DrugBank ID:DB06813)|
Q9Y478	AAKB1_HUMAN	PRKAB1	5'-AMP-activated protein kinase subunit beta-1	metformin(indication:antidiabetic)|metformin (indication:antidiabetic)|	-	-	metformin(DrugBank ID:DB00331)|
Q9NSA0	S22AB_HUMAN	SLC22A11	Solute carrier family 22 member 11	probenecid(indication:uricosuric agents)|	-	-	probenecid(DrugBank ID:DB01032)|
O14788	TNF11_HUMAN	TNFSF11	Tumor necrosis factor ligand superfamily member 11	lenalidomide(indication:antineoplastic agent)|	-	-	lenalidomide(DrugBank ID:DB00480)|
P26358	DNMT1_HUMAN	DNMT1	DNA (cytosine-5)-methyltransferase 1	ifosfamide(indication:antineoplastic agents)|azacitidine(indication:antineoplastic agent)|decitabine(indication:antineoplastic agent)|	-	-	azacitidine(DrugBank ID:DB00928)|decitabine(DrugBank ID:DB01262)|
P25101	EDNRA_HUMAN	EDNRA	Endothelin-1 receptor	sitaxsentan(indication:for treatment of pulmonary arterial hypertension)|bosentan(indication:for treatment of pulmonary arterial hypertension)|ambrisentan(indication:antihypertensive agent)|	ambrisentan(GtoPdb ligand_id:3951)|macitentan(GtoPdb ligand_id:7352)|	tbc 11251 (tbc)(TTD Drug ID:DNC001412)|	macitentan(DrugBank ID:DB08932)|sitaxentan(DrugBank ID:DB06268)|bosentan(DrugBank ID:DB00559)|
O00555	CAC1A_HUMAN	CACNA1A	Voltage-dependent P/Q-type calcium channel subunit alpha-1A	pregabalin(indication:analgesic,neuropathic pain,for treatment of restlegs legs syndrome)|bepridil(indication:anti-arrhythmia agents; antihypertensive agents)|nisoldipine(indication:antihypertensive agents; vasodilator agents)|	-	-	bepridil(DrugBank ID:DB01244)|pregabalin(DrugBank ID:DB00230)|
Q96PR1	KCNC2_HUMAN	KCNC2	Potassium voltage-gated channel subfamily C member 2 {ECO:0000312|HGNC:HGNC:6234}	-	-	-	dalfampridine(DrugBank ID:DB06637)|
P19793	RXRA_HUMAN	RXRA	Retinoic acid receptor RXR-alpha	adapalene(indication:dermatologic agents)|alitretionine(indication:antineoplastic agents;antineoplastic agent)|bexarotene(indication:antineoplastic agent)|	bexarotene(GtoPdb ligand_id:2807)|	-	acitretin(DrugBank ID:DB00459)|bexarotene(DrugBank ID:DB00307)|alitretinoin(DrugBank ID:DB00523)|
Q9Y5N1	HRH3_HUMAN	HRH3	Histamine H3 receptor	-	-	-	histamine phosphate(DrugBank ID:DB00667)|betahistine(DrugBank ID:DB06698)|
Q9H3N8	HRH4_HUMAN	HRH4	Histamine H4 receptor	clozapine(indication:antipsychotic agents)|	-	-	-
Q9UP95	S12A4_HUMAN	SLC12A4	Solute carrier family 12 member 4	bumetanide(indication:antihypertensive agents; diuretics)|	-	-	bumetanide(DrugBank ID:DB00887)|
Q15661	TRYB1_HUMAN	TPSAB1	Tryptase alpha/beta-1	-	nafamostat(GtoPdb ligand_id:4262)|gabexate(GtoPdb ligand_id:7863)|	pentamidine(TTD Drug ID:DAP000764)|	-
P41743	KPCI_HUMAN	PRKCI	Protein kinase C iota type	ingenol mebutate(indication:for treatment of actinic keratosis,antineoplastic agent)|	-	-	-
Q14524	SCN5A_HUMAN	SCN5A	Sodium channel protein type 5 subunit alpha	mexiletine(indication:anti-arrhythmia agents)|cocaine(indication:local anesthetic)|mephenytoin(indication:anticonvulsants)|quinidine(indication:anti-arrhythmia agents)|prilocaine(indication:for treatment of premature ejaculation;anesthetic)|fosphenytoin(indication:anticonvulsant)|carbamazepine(indication:for treatment of bipolar disorder)|disopyramide(indication:anti-arrhythmia agents)|lidocaine(…	lidocaine(GtoPdb ligand_id:2623)|	tocainide(TTD Drug ID:DAP000517)|	fosphenytoin(DrugBank ID:DB01320)|encainide(DrugBank ID:DB01228)|moricizine(DrugBank ID:DB00680)|aprindine(DrugBank ID:DB01429)|lidocaine(DrugBank ID:DB00281)|ethotoin(DrugBank ID:DB00754)|oxcarbazepine(DrugBank ID:DB00776)|mexiletine(DrugBank ID:DB00379)|hexylcaine(DrugBank ID:DB00473)|propafenone(DrugBank ID:DB01182)|prilocaine(DrugBank ID:DB00750)|cocaine(DrugBank ID:DB00907)|indecainide(DrugB…
P56696	KCNQ4_HUMAN	KCNQ4	Potassium voltage-gated channel subfamily KQT member 4	retigabine(indication:anticonvulsant)|	retigabine(GtoPdb ligand_id:2601)|	retigabine(TTD Drug ID:DAP001422)|	-
P06213	INSR_HUMAN	INSR	Insulin receptor	-	-	metformin arginine-hemisuccinimide(TTD Drug ID:DIB007257)|	-
P48169	GBRA4_HUMAN	GABRA4	Gamma-aminobutyric acid receptor subunit alpha-4	alprazolam(indication:anxiolytic, sedative,hypnotic)|hexobarbital(indication:hypnotics and sedatives)|flurazepam(indication:hypnotics and sedatives)|clobazam(indication:anxiolytic,anticonvulsant)|triazolam(indication:analgesic,sedative)|lorazepam(indication:anti-anxiety agents; anticonvulsants; hypnotics and sedatives)|methylphenobarbital(indication:anticonvulsants; hypnotics and sedatives)|talbu…	-	-	hexobarbital(DrugBank ID:DB01355)|thiopental(DrugBank ID:DB00599)|butalbital(DrugBank ID:DB00241)|methylphenobarbital(DrugBank ID:DB00849)|pentobarbital(DrugBank ID:DB00312)|meprobamate(DrugBank ID:DB00371)|primidone(DrugBank ID:DB00794)|amobarbital(DrugBank ID:DB01351)|midazolam(DrugBank ID:DB00683)|temazepam(DrugBank ID:DB00231)|butethal(DrugBank ID:DB01353)|heptabarbital(DrugBank ID:DB01354)|t…
P00742	FA10_HUMAN	F10	Coagulation factor X	tinzaparin (indication:anticoagulant)|heparin(indication:anticoagulant;for treatment of cystic fibrosis;antithrombotic;for treatment of pelvic pain of bladder origin and interstitital cystitis)|rivaroxaban(indication:antithrombotic)|	rivaroxaban(GtoPdb ligand_id:6388)|edoxaban(GtoPdb ligand_id:7575)|apixaban(GtoPdb ligand_id:6390)|	rivaroxaban(TTD Drug ID:DNAP001688)|	fondaparinux sodium(DrugBank ID:DB00569)|apixaban(DrugBank ID:DB06605)|rivaroxaban(DrugBank ID:DB06228)|
Q16853	AOC3_HUMAN	AOC3	Membrane primary amine oxidase	hydralazine(indication:antihypertensive agent)|	-	-	hydralazine(DrugBank ID:DB01275)|
O00519	FAAH1_HUMAN	FAAH	Fatty-acid amide hydrolase 1	-	-	thiopental(TTD Drug ID:DAP000661)|	-
P36507	MP2K2_HUMAN	MAP2K2	Dual specificity mitogen-activated protein kinase kinase 2	-	trametinib(GtoPdb ligand_id:6495)|cobimetinib(GtoPdb ligand_id:7626)|	-	trametinib(DrugBank ID:DB08911)|
P41180	CASR_HUMAN	CASR	Extracellular calcium-sensing receptor	cinacalcet(indication:calcimimetics)|	cinacalcet(GtoPdb ligand_id:3308)|	-	cinacalcet(DrugBank ID:DB01012)|
P04070	PROC_HUMAN	PROC	Vitamin K-dependent protein C	sodium tetradecyl sulfate(indication:sclerosing agents)|	-	sodium tetradecyl sulfate(TTD Drug ID:DAP001276)|	sodium tetradecyl sulfate(DrugBank ID:DB00464)|
P48039	MTR1A_HUMAN	MTNR1A	Melatonin receptor type 1A	ramelteon(indication:for treatment of insomnia)|	melatonin(GtoPdb ligand_id:224)|ramelteon(GtoPdb ligand_id:1356)|agomelatine(GtoPdb ligand_id:198)|tasimelteon(GtoPdb ligand_id:7393)|	tasimelteon(TTD Drug ID:DNCL003107)|	ramelteon(DrugBank ID:DB00980)|agomelatine(DrugBank ID:DB06594)|melatonin(DrugBank ID:DB01065)|
P24723	KPCL_HUMAN	PRKCH	Protein kinase C eta type	ingenol mebutate(indication:for treatment of actinic keratosis,antineoplastic agent)|	-	-	-
Q09470	KCNA1_HUMAN	KCNA1	Potassium voltage-gated channel subfamily A member 1	sevoflurane(indication:anesthetics, inhalation)|enflurane(indication:anesthetics, inhalation)|desflurane(indication:inhalation anesthetics)|dalfampridine(indication:ms-treatment)|isoflurane(indication:anesthetics, inhalation)|	-	-	desflurane(DrugBank ID:DB01189)|methoxyflurane(DrugBank ID:DB01028)|isoflurane(DrugBank ID:DB00753)|enflurane(DrugBank ID:DB00228)|sevoflurane(DrugBank ID:DB01236)|dalfampridine(DrugBank ID:DB06637)|
O43614	OX2R_HUMAN	HCRTR2	Orexin receptor type 2	-	suvorexant(GtoPdb ligand_id:2890)|	mk-4305(TTD Drug ID:DNC010908)|	suvorexant(DrugBank ID:DB09034)|
P14410	SUIS_HUMAN	SI	Sucrase-isomaltase, intestinal	acarbose(indication:antidiabetic)|	-	-	acarbose(DrugBank ID:DB00284)|
P14867	GBRA1_HUMAN	GABRA1	Gamma-aminobutyric acid receptor subunit alpha-1	methohexital(indication:anesthetics, intravenous)|prazepam(indication:anti-anxiety agents; hypnotics and sedatives)|chlordiazepoxide(indication:hypnotics and sedatives)|primidone(indication:anticonvulsants)|meprobamate(indication:anticonvulsants; hypnotics and sedatives)|topiramate(indication:anticonvulsants; anti-migraine agents)|enflurane(indication:anesthetics, inhalation)|zopiclone(indication…	triazolam(GtoPdb ligand_id:7313)|diazepam(GtoPdb ligand_id:3364)|zolpidem(GtoPdb ligand_id:4348)|flumazenil(GtoPdb ligand_id:4192)|flunitrazepam(GtoPdb ligand_id:4193)|clonazepam(GtoPdb ligand_id:6963)|	thiamylal(TTD Drug ID:DAP000684)|	nitrazepam(DrugBank ID:DB01595)|triazolam(DrugBank ID:DB00897)|oxazepam(DrugBank ID:DB00842)|aprobarbital(DrugBank ID:DB01352)|secobarbital(DrugBank ID:DB00418)|ethanol(DrugBank ID:DB00898)|talbutal(DrugBank ID:DB00306)|flurazepam(DrugBank ID:DB00690)|zopiclone(DrugBank ID:DB01198)|fludiazepam(DrugBank ID:DB01567)|prazepam(DrugBank ID:DB01588)|bromazepam(DrugBank ID:DB01558)|eszopiclone(DrugBank …
Q12879	NMDE1_HUMAN	GRIN2A	Glutamate receptor ionotropic, NMDA 2A	memantine(indication:for treatment of alzheimer's disease;for treatment of glaucoma)|felbamate(indication:anticonvulsants; antiepileptics)|	amantidine(GtoPdb ligand_id:4128)|ketamine(GtoPdb ligand_id:4233)|	glycine(TTD Drug ID:DAP000288)|	felbamate(DrugBank ID:DB00949)|memantine(DrugBank ID:DB01043)|
O43526	KCNQ2_HUMAN	KCNQ2	Potassium voltage-gated channel subfamily KQT member 2	retigabine(indication:anticonvulsant)|	retigabine(GtoPdb ligand_id:2601)|	-	diclofenac(DrugBank ID:DB00586)|
O43497	CAC1G_HUMAN	CACNA1G	Voltage-dependent T-type calcium channel subunit alpha-1G	ethosuximide(indication:anticonvulsants)|trimethadione(indication:anticonvulsants)|zonisamide(indication:appetite suppressant;anticonvulsant;antipsychotic agent)|	-	penfluridol(TTD Drug ID:DNC001108)|	cinnarizine(DrugBank ID:DB00568)|flunarizine(DrugBank ID:DB04841)|zonisamide(DrugBank ID:DB00909)|ethosuximide(DrugBank ID:DB00593)|methsuximide(DrugBank ID:DB05246)|trimethadione(DrugBank ID:DB00347)|
P30939	5HT1F_HUMAN	HTR1F	5-hydroxytryptamine receptor 1F	naratriptan(indication:antimigraine agent)|zolmitriptan(indication:antimigraine agent)|sumatriptan(indication:antimigraine agent)|	eletriptan(GtoPdb ligand_id:40)|	-	sumatriptan(DrugBank ID:DB00669)|naratriptan(DrugBank ID:DB00952)|eletriptan(DrugBank ID:DB00216)|rizatriptan(DrugBank ID:DB00953)|zolmitriptan(DrugBank ID:DB00315)|
P11473	VDR_HUMAN	VDR	Vitamin D3 receptor	calcipotriol(indication:dermatologic agents)|calcitriol(indication:antineoplastic agent;antipsoriatic agent)|ergocalciferol(indication:antihypocalcemic agents)|calcipotriene(indication:antipsoriatic agent)|doxercalciferol(indication:for treatment of secondary hyperparathyroidism)|	calcipotriol(GtoPdb ligand_id:2778)|paricalcitol(GtoPdb ligand_id:2791)|1,25-dihydroxyvitamin D3(GtoPdb ligand_id:2779)|	paricalcitol(TTD Drug ID:DAP000211)|	alfacalcidol(DrugBank ID:DB01436)|cholecalciferol(DrugBank ID:DB00169)|ergocalciferol(DrugBank ID:DB00153)|calcidiol(DrugBank ID:DB00146)|calcitriol(DrugBank ID:DB00136)|paricalcitol(DrugBank ID:DB00910)|dihydrotachysterol(DrugBank ID:DB01070)|
P32297	ACHA3_HUMAN	CHRNA3	Neuronal acetylcholine receptor subunit alpha-3	varenicline(indication:smoking-cessation agent)|	mecamylamine(GtoPdb ligand_id:3990)|	-	pentolinium(DrugBank ID:DB01090)|
P42684	ABL2_HUMAN	ABL2	Abelson tyrosine-protein kinase 2	dasatinib(indication:antineoplastic agent)|	-	-	-
P28221	5HT1D_HUMAN	HTR1D	5-hydroxytryptamine receptor 1D	sumatriptan(indication:antimigraine agent)|zolmitriptan(indication:antimigraine agent)|naratriptan(indication:antimigraine agent)|almotriptan(indication:antimigraine agent)|olanzapine(indication:antipsychotic agent;antidepressant,for treatment of bipolar disorder)|eletriptan(indication:antimigraine agent)|frovatriptan(indication:antimigraine agent)|ergotamine(indication:anti-migraine agents)|dihy…	rizatriptan(GtoPdb ligand_id:51)|naratriptan(GtoPdb ligand_id:45)|zolmitriptan(GtoPdb ligand_id:60)|ergotamine(GtoPdb ligand_id:149)|frovatriptan(GtoPdb ligand_id:7191)|risperidone(GtoPdb ligand_id:96)|sumatriptan(GtoPdb ligand_id:54)|eletriptan(GtoPdb ligand_id:40)|dihydroergotamine(GtoPdb ligand_id:121)|	sumatriptan(TTD Drug ID:DAP000219)|	zolmitriptan(DrugBank ID:DB00315)|dihydroergotamine(DrugBank ID:DB00320)|frovatriptan(DrugBank ID:DB00998)|rizatriptan(DrugBank ID:DB00953)|eletriptan(DrugBank ID:DB00216)|naratriptan(DrugBank ID:DB00952)|sumatriptan(DrugBank ID:DB00669)|ergotamine(DrugBank ID:DB00696)|
O75116	ROCK2_HUMAN	ROCK2	Rho-associated protein kinase 2	-	fasudil(GtoPdb ligand_id:5181)|	-	-
O00591	GBRP_HUMAN	GABRP	Gamma-aminobutyric acid receptor subunit pi	alprazolam(indication:anxiolytic, sedative,hypnotic)|flurazepam(indication:hypnotics and sedatives)|clobazam(indication:anxiolytic,anticonvulsant)|triazolam(indication:analgesic,sedative)|lorazepam(indication:anti-anxiety agents; anticonvulsants; hypnotics and sedatives)|oxazepam(indication:hypnotics and sedatives)|midazolam(indication:adjuvants, anesthesia; hypnotics and sedatives)|temazepam(ind…	-	-	adinazolam(DrugBank ID:DB00546)|cinolazepam(DrugBank ID:DB01594)|halazepam(DrugBank ID:DB00801)|estazolam(DrugBank ID:DB01215)|clotiazepam(DrugBank ID:DB01559)|temazepam(DrugBank ID:DB00231)|diazepam(DrugBank ID:DB00829)|oxazepam(DrugBank ID:DB00842)|midazolam(DrugBank ID:DB00683)|nitrazepam(DrugBank ID:DB01595)|quazepam(DrugBank ID:DB01589)|triazolam(DrugBank ID:DB00897)|flurazepam(DrugBank ID:D…
P06239	LCK_HUMAN	LCK	Tyrosine-protein kinase Lck	dasatinib(indication:antineoplastic agent)|	-	-	dasatinib(DrugBank ID:DB01254)|
Q9Y251	HPSE_HUMAN	HPSE	Heparanase	heparin(indication:anticoagulant;for treatment of cystic fibrosis;antithrombotic;for treatment of pelvic pain of bladder origin and interstitital cystitis)|	-	-	-
O75762	TRPA1_HUMAN	TRPA1	Transient receptor potential cation channel subfamily A member 1	menthol(indication:antipruritics)|	-	menthol(TTD Drug ID:DAP000876)|	menthol(DrugBank ID:DB00825)|
P35367	HRH1_HUMAN	HRH1	Histamine H1 receptor	olopatadine(indication:antiallergy agent)|chlorpheniramine(indication:anti-allergic agents)|azelastine(indication:antiallergy agent)|olanzapine(indication:antipsychotic agent;antidepressant,for treatment of bipolar disorder)|orphenadrine(indication:antiparkinson agents; muscle relaxants, central)|tripelennamine(indication:anti-allergic agents)|azatadine(indication:anti-allergic agents)|iloperidon…	ketotifen(GtoPdb ligand_id:7206)|cetirizine(GtoPdb ligand_id:1222)|promethazine(GtoPdb ligand_id:7282)|diphenhydramine(GtoPdb ligand_id:1224)|fexofenadine(GtoPdb ligand_id:4819)|cyproheptadine(GtoPdb ligand_id:277)|azelastine(GtoPdb ligand_id:7121)|desloratadine(GtoPdb ligand_id:7157)|pyrilamine(GtoPdb ligand_id:1227)|chlorpheniramine(GtoPdb ligand_id:6976)|tripelennamine(GtoPdb ligand_id:7318)|e…	triprolidine(TTD Drug ID:DAP001065)|	antazoline(DrugBank ID:DB08799)|orphenadrine(DrugBank ID:DB01173)|ketotifen(DrugBank ID:DB00920)|loratadine(DrugBank ID:DB00455)|mepyramine(DrugBank ID:DB06691)|fexofenadine(DrugBank ID:DB00950)|bepotastine(DrugBank ID:DB04890)|olopatadine(DrugBank ID:DB00768)|phenindamine(DrugBank ID:DB01619)|astemizole(DrugBank ID:DB00637)|triprolidine(DrugBank ID:DB00427)|cetirizine(DrugBank ID:DB00341)|promet…
Q5XXA6	ANO1_HUMAN	ANO1	Anoctamin-1	-	crofelemer(GtoPdb ligand_id:7453)|	-	-
P51170	SCNNG_HUMAN	SCNN1G	Amiloride-sensitive sodium channel subunit gamma	amiloride(indication:antihypertensive agent)|triamterene(indication:antihypertensive agents; diuretics)|	-	-	triamterene(DrugBank ID:DB00384)|amiloride(DrugBank ID:DB00594)|
Q13131	AAPK1_HUMAN	PRKAA1	5'-AMP-activated protein kinase catalytic subunit alpha-1	phenformin(indication:hypoglycemic agents)|	-	-	phenformin(DrugBank ID:DB00914)|
P31327	CPSM_HUMAN	CPS1	Carbamoyl-phosphate synthase [ammonia], mitochondrial	-	-	-	carglumic acid(DrugBank ID:DB06775)|
Q9NY72	SCN3B_HUMAN	SCN3B	Sodium channel subunit beta-3	zonisamide(indication:appetite suppressant;anticonvulsant;antipsychotic agent)|	-	-	zonisamide(DrugBank ID:DB00909)|
P51681	CCR5_HUMAN	CCR5	C-C chemokine receptor type 5	maraviroc(indication:antiviral agent,hiv)|	maraviroc(GtoPdb ligand_id:806)|	-	maraviroc(DrugBank ID:DB04835)|
P08581	MET_HUMAN	MET	Hepatocyte growth factor receptor	crizotinib(indication:antineoplastic agent)|	cabozantinib(GtoPdb ligand_id:5887)|	-	crizotinib(DrugBank ID:DB08865)|
Q9UPY5	XCT_HUMAN	SLC7A11	Cystine/glutamate transporter	riluzole(indication:for treatment of als)|	-	-	riluzole(DrugBank ID:DB00740)|acetylcysteine(DrugBank ID:DB06151)|
P78508	KCJ10_HUMAN	KCNJ10	ATP-sensitive inward rectifier potassium channel 10	-	-	tolazamide(TTD Drug ID:DAP000919)|	-
P50052	AGTR2_HUMAN	AGTR2	Type-2 angiotensin II receptor	-	-	saralasin(TTD Drug ID:DNC009001)|	-
P24347	MMP11_HUMAN	MMP11	Stromelysin-3	-	-	-	marimastat(DrugBank ID:DB00786)|
P21281	VATB2_HUMAN	ATP6V1B2	V-type proton ATPase subunit B, brain isoform	-	-	-	gallium nitrate(DrugBank ID:DB05260)|
P08185	CBG_HUMAN	SERPINA6	Corticosteroid-binding globulin	-	-	flurandrenolide(TTD Drug ID:DAP000418)|	-
P47870	GBRB2_HUMAN	GABRB2	Gamma-aminobutyric acid receptor subunit beta-2	chlordiazepoxide(indication:hypnotics and sedatives)|prazepam(indication:anti-anxiety agents; hypnotics and sedatives)|bromazepam(indication:hypnotics and sedatives)|halazepam(indication:anti-anxiety agents; muscle relaxants; sedative)|clonazepam(indication:anticonvulsant)|clorazepate(indication:hypnotics and sedatives)|diazepam(indication:anticonvulsant)|estazolam(indication:anti-anxiety agents;…	-	ethchlorvynol(TTD Drug ID:DAP000163)|	estazolam(DrugBank ID:DB01215)|halazepam(DrugBank ID:DB00801)|temazepam(DrugBank ID:DB00231)|propofol(DrugBank ID:DB00818)|oxazepam(DrugBank ID:DB00842)|triazolam(DrugBank ID:DB00897)|nitrazepam(DrugBank ID:DB01595)|prazepam(DrugBank ID:DB01588)|bromazepam(DrugBank ID:DB01558)|fludiazepam(DrugBank ID:DB01567)|flurazepam(DrugBank ID:DB00690)|fospropofol(DrugBank ID:DB06716)|adinazolam(DrugBank ID:…
Q9Y271	CLTR1_HUMAN	CYSLTR1	Cysteinyl leukotriene receptor 1	nedocromil(indication:anti-allergic agents; anti-asthmatic agents)|montelukast(indication:antiasthmatic agent)|zafirlukast(indication:antiasthmatic agent)|	montelukast(GtoPdb ligand_id:3340)|pranlukast(GtoPdb ligand_id:3634)|zafirlukast(GtoPdb ligand_id:3322)|	zafirlukast(TTD Drug ID:DAP000091)|	pranlukast(DrugBank ID:DB01411)|zafirlukast(DrugBank ID:DB00549)|montelukast(DrugBank ID:DB00471)|nedocromil(DrugBank ID:DB00716)|cinalukast(DrugBank ID:DB00587)|
P00734	THRB_HUMAN	F2	Prothrombin	argatroban(indication:anticoagulant)|heparin(indication:anticoagulant;for treatment of cystic fibrosis;antithrombotic;for treatment of pelvic pain of bladder origin and interstitital cystitis)|enoxaparin(indication:anticoagulant)|dabigatran(indication:anticoagulant)|	argatroban(GtoPdb ligand_id:6385)|	ximelagatran(TTD Drug ID:DAP001218)|	dabigatran etexilate(DrugBank ID:DB06695)|ximelagatran(DrugBank ID:DB04898)|
Q8N119	MMP21_HUMAN	MMP21	Matrix metalloproteinase-21	-	-	-	marimastat(DrugBank ID:DB00786)|
P22607	FGFR3_HUMAN	FGFR3	Fibroblast growth factor receptor 3	-	-	-	nintedanib(DrugBank ID:DB09079)|
P28335	5HT2C_HUMAN	HTR2C	5-hydroxytryptamine receptor 2C	promazine(indication:antiemetics; antipsychotic agents)|tramadol(indication:analgesic)|olanzapine(indication:antipsychotic agent;antidepressant,for treatment of bipolar disorder)|quetiapine(indication:antipsychotic agent,antidepressant)|thiethylperazine(indication:antiemetics)|asenapine(indication:antipsychotic agent)|sertindole(indication:antipsychotic agent)|methysergide(indication:anti-migrain…	mianserin(GtoPdb ligand_id:135)|lorcaserin(GtoPdb ligand_id:2941)|ziprasidone(GtoPdb ligand_id:59)|mirtazapine(GtoPdb ligand_id:7241)|trazodone(GtoPdb ligand_id:213)|loxapine(GtoPdb ligand_id:205)|olanzapine(GtoPdb ligand_id:47)|thioridazine(GtoPdb ligand_id:100)|	nefazodone(TTD Drug ID:DAP000042)|	clomipramine(DrugBank ID:DB01242)|methysergide(DrugBank ID:DB00247)|lisuride(DrugBank ID:DB00589)|paliperidone(DrugBank ID:DB01267)|cyproheptadine(DrugBank ID:DB00434)|chlorprothixene(DrugBank ID:DB01239)|agomelatine(DrugBank ID:DB06594)|trazodone(DrugBank ID:DB00656)|doxepin(DrugBank ID:DB01142)|nefazodone(DrugBank ID:DB01149)|minaprine(DrugBank ID:DB00805)|sertindole(DrugBank ID:DB06144)|
P51788	CLCN2_HUMAN	CLCN2	Chloride channel protein 2	lubiprostone(indication:motilitant,for treatment of irritable bowel disorder)|	lubiprostone(GtoPdb ligand_id:4242)|	-	lubiprostone(DrugBank ID:DB01046)|
Q16881	TRXR1_HUMAN	TXNRD1	Thioredoxin reductase 1, cytoplasmic	arsenic trioxide(indication:antineoplastic agent)|	-	-	arsenic trioxide(DrugBank ID:DB01169)|
O14764	GBRD_HUMAN	GABRD	Gamma-aminobutyric acid receptor subunit delta	clonazepam(indication:anticonvulsant)|bromazepam(indication:hypnotics and sedatives)|halazepam(indication:anti-anxiety agents; muscle relaxants; sedative)|clorazepate(indication:hypnotics and sedatives)|diazepam(indication:anticonvulsant)|estazolam(indication:anti-anxiety agents; anticonvulsants)|prazepam(indication:anti-anxiety agents; hypnotics and sedatives)|chlordiazepoxide(indication:hypnoti…	-	-	nitrazepam(DrugBank ID:DB01595)|quazepam(DrugBank ID:DB01589)|triazolam(DrugBank ID:DB00897)|oxazepam(DrugBank ID:DB00842)|diazepam(DrugBank ID:DB00829)|ketazolam(DrugBank ID:DB01587)|midazolam(DrugBank ID:DB00683)|flurazepam(DrugBank ID:DB00690)|prazepam(DrugBank ID:DB01588)|bromazepam(DrugBank ID:DB01558)|fludiazepam(DrugBank ID:DB01567)|cinolazepam(DrugBank ID:DB01594)|adinazolam(DrugBank ID:D…
P23416	GLRA2_HUMAN	GLRA2	Glycine receptor subunit alpha-2	-	-	-	ethanol(DrugBank ID:DB00898)|
P47712	PA24A_HUMAN	PLA2G4A	Cytosolic phospholipase A2	-	-	-	quinacrine(DrugBank ID:DB01103)|
Q01668	CAC1D_HUMAN	CACNA1D	Voltage-dependent L-type calcium channel subunit alpha-1D	amlodipine(indication:antihypertensive agent, cardiovascular agent;antihypertensive agent)|verapamil(indication:antihypertensive agent)|clevidipine(indication:antihypertensive agent)|felodipine(indication:antihypertensive agent)|	nitrendipine(GtoPdb ligand_id:2334)|	-	amlodipine(DrugBank ID:DB00381)|felodipine(DrugBank ID:DB01023)|nimodipine(DrugBank ID:DB00393)|nisoldipine(DrugBank ID:DB00401)|nifedipine(DrugBank ID:DB01115)|verapamil(DrugBank ID:DB00661)|nicardipine(DrugBank ID:DB00622)|cinnarizine(DrugBank ID:DB00568)|nitrendipine(DrugBank ID:DB01054)|isradipine(DrugBank ID:DB00270)|
P51172	SCNND_HUMAN	SCNN1D	Amiloride-sensitive sodium channel subunit delta	triamterene(indication:antihypertensive agents; diuretics)|amiloride(indication:antihypertensive agent)|	-	-	amiloride(DrugBank ID:DB00594)|
P46098	5HT3A_HUMAN	HTR3A	5-hydroxytryptamine receptor 3A	mirtazapine(indication:antidepressant)|alosetron(indication:for treatment of irritable bowel syndrome)|olanzapine(indication:antipsychotic agent;antidepressant,for treatment of bipolar disorder)|palonosetron(indication:antiemetic)|dolasetron(indication:antiemetic)|ondansetron(indication:antiemetic;for treatment of sleep apnea;for treatment of obsessive compulsive disorder (ocd))|rocuronium(indica…	metoclopramide(GtoPdb ligand_id:241)|palonosetron(GtoPdb ligand_id:7486)|alosetron(GtoPdb ligand_id:2296)|tropisetron(GtoPdb ligand_id:260)|granisetron(GtoPdb ligand_id:2300)|ondansetron(GtoPdb ligand_id:2290)|vortioxetine(GtoPdb ligand_id:7351)|	procaine(TTD Drug ID:DAP000296)|	palonosetron(DrugBank ID:DB00377)|procaine(DrugBank ID:DB00721)|cisapride(DrugBank ID:DB00604)|tubocurarine(DrugBank ID:DB01199)|mirtazapine(DrugBank ID:DB00370)|dolasetron(DrugBank ID:DB00757)|ondansetron(DrugBank ID:DB00904)|granisetron(DrugBank ID:DB00889)|alosetron(DrugBank ID:DB00969)|
Q7LG56	RIR2B_HUMAN	RRM2B	Ribonucleoside-diphosphate reductase subunit M2 B	-	-	-	cladribine(DrugBank ID:DB00242)|
P39023	RL3_HUMAN	RPL3	60S ribosomal protein L3	-	-	-	homoharringtonine(DrugBank ID:DB04865)|
P08514	ITA2B_HUMAN	ITGA2B	Integrin alpha-IIb	tirofiban(indication:platelet aggregation inhibitors)|	-	-	tirofiban(DrugBank ID:DB00775)|
Q9NPC2	KCNK9_HUMAN	KCNK9	Potassium channel subfamily K member 9	-	halothane(GtoPdb ligand_id:2401)|	-	doxapram(DrugBank ID:DB00561)|halothane(DrugBank ID:DB01159)|
O60674	JAK2_HUMAN	JAK2	Tyrosine-protein kinase JAK2	-	ruxolitinib(GtoPdb ligand_id:5688)|	-	ruxolitinib(DrugBank ID:DB08877)|
P24557	THAS_HUMAN	TBXAS1	Thromboxane-A synthase	-	-	-	ridogrel(DrugBank ID:DB01207)|
Q00653	NFKB2_HUMAN	NFKB2	Nuclear factor NF-kappa-B p100 subunit	-	-	ps-341(TTD Drug ID:DNC001157)|	-
P23141	EST1_HUMAN	CES1	Liver carboxylesterase 1	-	-	-	oseltamivir(DrugBank ID:DB00198)|
Q9UJT1	TBD_HUMAN	TUBD1	Tubulin delta chain	-	-	-	vinblastine(DrugBank ID:DB00570)|
Q14654	KCJ11_HUMAN	KCNJ11	ATP-sensitive inward rectifier potassium channel 11	glimepiride(indication:antidiabetic)|thiamylal(indication:anesthetics, intravenous)|glibenclamide(indication:hypoglycemic agents)|levosimendan(indication:for treatment of heart failure)|	tolbutamide(GtoPdb ligand_id:6848)|glibenclamide(GtoPdb ligand_id:2414)|	-	thiamylal(DrugBank ID:DB01154)|glimepiride(DrugBank ID:DB00222)|levosimendan(DrugBank ID:DB00922)|diazoxide(DrugBank ID:DB01119)|
Q8TDS4	HCAR2_HUMAN	HCAR2	Hydroxycarboxylic acid receptor 2	niacin(indication:substance abuse deterrant;antidyslipidaemic agent)|mepenzolate(indication:antispasmodics)|	-	-	niacin(DrugBank ID:DB00627)|
P35346	SSR5_HUMAN	SSTR5	Somatostatin receptor type 5	lanreotide(indication:for treatment of acromegaly)|vapreotide(indication:for treatment of liver cirrhosis-related variceal bleeding)|	-	-	-
P04629	NTRK1_HUMAN	NTRK1	High affinity nerve growth factor receptor	imatinib(indication:antineoplastic agent)|	-	-	regorafenib(DrugBank ID:DB08896)|
P41231	P2RY2_HUMAN	P2RY2	P2Y purinoceptor 2	-	-	-	suramin(DrugBank ID:DB04786)|
P30542	AA1R_HUMAN	ADORA1	Adenosine receptor A1	pentoxifylline(indication:for treatment of amyotrophic lateral sclerosis (als))|theophylline(indication:bronchodilator)|	caffeine(GtoPdb ligand_id:407)|adenosine(GtoPdb ligand_id:2844)|	-	theophylline(DrugBank ID:DB00277)|dyphylline(DrugBank ID:DB00651)|adenosine(DrugBank ID:DB00640)|caffeine(DrugBank ID:DB00201)|aminophylline(DrugBank ID:DB01223)|pentoxifylline(DrugBank ID:DB00806)|theobromine(DrugBank ID:DB01412)|oxtriphylline(DrugBank ID:DB01303)|
O60391	NMD3B_HUMAN	GRIN3B	Glutamate receptor ionotropic, NMDA 3B	orphenadrine(indication:antiparkinson agents; muscle relaxants, central)|	-	-	orphenadrine(DrugBank ID:DB01173)|
P20618	PSB1_HUMAN	PSMB1	Proteasome subunit beta type-1	bortezomib(indication:antineoplastic agent)|	-	-	bortezomib(DrugBank ID:DB00188)|
Q13509	TBB3_HUMAN	TUBB3	Tubulin beta-3 chain	-	-	-	ixabepilone(DrugBank ID:DB04845)|
Q12809	KCNH2_HUMAN	KCNH2	Potassium voltage-gated channel subfamily H member 2	ibutilide(indication:anti-arrhythmia agents)|dofetilide(indication:anti-arrhythmia agents)|propafenone(indication:antiarrythmic agent)|dronedarone(indication:anti-arrhythmia agents)|amiodarone(indication:antiarrhytmic agent)|sotalol(indication:anti-arrhythmia agents)|sertindole(indication:antipsychotic agent)|	dofetilide(GtoPdb ligand_id:2604)|ibutilide(GtoPdb ligand_id:7200)|	propafenone(TTD Drug ID:DAP000497)|	sotalol(DrugBank ID:DB00489)|amiodarone(DrugBank ID:DB01118)|propafenone(DrugBank ID:DB01182)|halofantrine(DrugBank ID:DB01218)|dofetilide(DrugBank ID:DB00204)|pimozide(DrugBank ID:DB01100)|ibutilide(DrugBank ID:DB00308)|
P30043	BLVRB_HUMAN	BLVRB	Flavin reductase (NADPH)	-	-	-	riboflavin(DrugBank ID:DB00140)|
P78559	MAP1A_HUMAN	MAP1A	Microtubule-associated protein 1A	-	-	-	estramustine(DrugBank ID:DB01196)|
P10828	THB_HUMAN	THRB	Thyroid hormone receptor beta	liothyronine(indication:hormone replacement agents)|levothyroxine(indication:hormone replacement)|	triiodothyronine(GtoPdb ligand_id:2634)|dextrothyroxine(GtoPdb ligand_id:6951)|T<sub>4</sub>(GtoPdb ligand_id:2635)|	-	dextrothyroxine(DrugBank ID:DB00509)|levothyroxine(DrugBank ID:DB00451)|liothyronine(DrugBank ID:DB00279)|
Q14500	KCJ12_HUMAN	KCNJ12	ATP-sensitive inward rectifier potassium channel 12	dofetilide(indication:anti-arrhythmia agents)|	-	-	dofetilide(DrugBank ID:DB00204)|
P23258	TBG1_HUMAN	TUBG1	Tubulin gamma-1 chain	-	-	-	vinblastine(DrugBank ID:DB00570)|
Q07869	PPARA_HUMAN	PPARA	Peroxisome proliferator-activated receptor alpha	gemfibrozil(indication:antilipemic agents)|clofibrate(indication:anticholesteremic agents)|bezafibrate(indication:antidiabetic)|fenofibrate(indication:anticholesterolaemic agent;antidyslipidaemic agent)|	clofibrate(GtoPdb ligand_id:2667)|gemfibrozil(GtoPdb ligand_id:3439)|bezafibrate(GtoPdb ligand_id:2668)|fenofibrate(GtoPdb ligand_id:7186)|ciprofibrate(GtoPdb ligand_id:3438)|	ciprofibrate(TTD Drug ID:DAP001359)|	gemfibrozil(DrugBank ID:DB01241)|clofibrate(DrugBank ID:DB00636)|bezafibrate(DrugBank ID:DB01393)|fenofibrate(DrugBank ID:DB01039)|
P41145	OPRK_HUMAN	OPRK1	Kappa-type opioid receptor	nalbuphine(indication:analgesic)|butorphanol(indication:analgesics, opioid)|sufentanil(indication:adjuvant to anesthesia;analgesic,sedative;analgesic)|hydromorphone(indication:analgesic)|tramadol(indication:analgesic)|nalmefene(indication:smoking-cessation agent,for treatment of addiction)|oxycodone(indication:analgesic)|cocaine(indication:local anesthetic)|naltrexone(indication:appetite suppress…	naloxone(GtoPdb ligand_id:1638)|nalbuphine(GtoPdb ligand_id:1663)|butorphanol(GtoPdb ligand_id:7591)|naltrexone(GtoPdb ligand_id:1639)|buprenorphine(GtoPdb ligand_id:1670)|nalmefene(GtoPdb ligand_id:1628)|	clioquinol(TTD Drug ID:DNC011356)|	morphine(DrugBank ID:DB00295)|butorphanol(DrugBank ID:DB00611)|naloxone(DrugBank ID:DB01183)|ketobemidone(DrugBank ID:DB06738)|nalbuphine(DrugBank ID:DB00844)|codeine(DrugBank ID:DB00318)|pethidine(DrugBank ID:DB00454)|buprenorphine(DrugBank ID:DB00921)|oxycodone(DrugBank ID:DB00497)|hydromorphone(DrugBank ID:DB00327)|naltrexone(DrugBank ID:DB00704)|loperamide(DrugBank ID:DB00836)|dezocine(DrugBa…
P05141	ADT2_HUMAN	SLC25A5	ADP/ATP translocase 2	clodronate(indication:antineoplastic agent)|	-	-	clodronate(DrugBank ID:DB00720)|
Q14145	KEAP1_HUMAN	KEAP1	Kelch-like ECH-associated protein 1	-	-	-	dimethyl fumarate(DrugBank ID:DB08908)|
Q16513	PKN2_HUMAN	PKN2	Serine/threonine-protein kinase N2	ingenol mebutate(indication:for treatment of actinic keratosis,antineoplastic agent)|	-	-	-
O75900	MMP23_HUMAN	MMP23A|MMP23B	Matrix metalloproteinase-23	-	-	-	marimastat(DrugBank ID:DB00786)|
P13631	RARG_HUMAN	RARG	Retinoic acid receptor gamma	tazarotene(indication:antipsoriatic agent,for treatment of acne)|adapalene(indication:dermatologic agents)|alitretionine(indication:antineoplastic agents;antineoplastic agent)|fenretinide(indication:antineoplastic agent)|tretinoin(indication:for treatment of acne)|	tazarotene(GtoPdb ligand_id:6952)|adapalene(GtoPdb ligand_id:5429)|alitretinoin(GtoPdb ligand_id:2645)|tretinoin(GtoPdb ligand_id:2644)|	-	tazarotene(DrugBank ID:DB00799)|adapalene(DrugBank ID:DB00210)|alitretinoin(DrugBank ID:DB00523)|acitretin(DrugBank ID:DB00459)|tretinoin(DrugBank ID:DB00755)|
P51168	SCNNB_HUMAN	SCNN1B	Amiloride-sensitive sodium channel subunit beta	amiloride(indication:antihypertensive agent)|triamterene(indication:antihypertensive agents; diuretics)|	-	-	triamterene(DrugBank ID:DB00384)|amiloride(DrugBank ID:DB00594)|
P06858	LIPL_HUMAN	LPL	Lipoprotein lipase	orlistat(indication:antiobesity agent)|	-	gemfibrozil(TTD Drug ID:DAP000210)|	-
P34903	GBRA3_HUMAN	GABRA3	Gamma-aminobutyric acid receptor subunit alpha-3	temazepam(indication:hypnotics and sedatives)|phenobarbital(indication:anticonvulsants; hypnotics and sedatives)|quazepam(indication:hypnotics and sedatives)|midazolam(indication:adjuvants, anesthesia; hypnotics and sedatives)|triazolam(indication:analgesic,sedative)|lorazepam(indication:anti-anxiety agents; anticonvulsants; hypnotics and sedatives)|talbutal(indication:analgesics)|methylphenobarb…	diazepam(GtoPdb ligand_id:3364)|clonazepam(GtoPdb ligand_id:6963)|flumazenil(GtoPdb ligand_id:4192)|triazolam(GtoPdb ligand_id:7313)|flunitrazepam(GtoPdb ligand_id:4193)|	-	butethal(DrugBank ID:DB01353)|heptabarbital(DrugBank ID:DB01354)|temazepam(DrugBank ID:DB00231)|estazolam(DrugBank ID:DB01215)|halazepam(DrugBank ID:DB00801)|triazolam(DrugBank ID:DB00897)|nitrazepam(DrugBank ID:DB01595)|aprobarbital(DrugBank ID:DB01352)|secobarbital(DrugBank ID:DB00418)|oxazepam(DrugBank ID:DB00842)|talbutal(DrugBank ID:DB00306)|flunitrazepam(DrugBank ID:DB01544)|bromazepam(Drug…
P51580	TPMT_HUMAN	TPMT	Thiopurine S-methyltransferase	-	-	-	olsalazine(DrugBank ID:DB01250)|
P29317	EPHA2_HUMAN	EPHA2	Ephrin type-A receptor 2	dasatinib(indication:antineoplastic agent)|	-	-	regorafenib(DrugBank ID:DB08896)|dasatinib(DrugBank ID:DB01254)|
P10827	THA_HUMAN	THRA	Thyroid hormone receptor alpha	liothyronine(indication:hormone replacement agents)|levothyroxine(indication:hormone replacement)|	T<sub>4</sub>(GtoPdb ligand_id:2635)|triiodothyronine(GtoPdb ligand_id:2634)|dextrothyroxine(GtoPdb ligand_id:6951)|	liothyronine(TTD Drug ID:DAP000082)|	liothyronine(DrugBank ID:DB00279)|dextrothyroxine(DrugBank ID:DB00509)|levothyroxine(DrugBank ID:DB00451)|
P12235	ADT1_HUMAN	SLC25A4	ADP/ATP translocase 1	clodronate(indication:antineoplastic agent)|	-	-	clodronate(DrugBank ID:DB00720)|
P21802	FGFR2_HUMAN	FGFR2	Fibroblast growth factor receptor 2	thalidomide(indication:antineoplastic agent)|	-	-	nintedanib(DrugBank ID:DB09079)|thalidomide(DrugBank ID:DB01041)|regorafenib(DrugBank ID:DB08896)|
P10721	KIT_HUMAN	KIT	Mast/stem cell growth factor receptor Kit	sorafenib(indication:antineoplastic agent)|axitinib(indication:antineoplastic agent)|dasatinib(indication:antineoplastic agent)|sunitinib(indication:antineoplastic agent)|imatinib(indication:antineoplastic agent)|	sorafenib(GtoPdb ligand_id:5711)|sunitinib(GtoPdb ligand_id:5713)|	regorafenib(TTD Drug ID:DNAP001694)|	regorafenib(DrugBank ID:DB08896)|sunitinib(DrugBank ID:DB01268)|sorafenib(DrugBank ID:DB00398)|pazopanib(DrugBank ID:DB06589)|imatinib(DrugBank ID:DB00619)|
Q13936	CAC1C_HUMAN	CACNA1C	Voltage-dependent L-type calcium channel subunit alpha-1C	nicardipine(indication:anti-arrhythmia agents; antihypertensive agents)|clevidipine(indication:antihypertensive agent)|verapamil(indication:antihypertensive agent)|ibutilide(indication:anti-arrhythmia agents)|amlodipine(indication:antihypertensive agent, cardiovascular agent;antihypertensive agent)|isradipine(indication:antihypertensive agents; vasodilator agents)|felodipine(indication:antihypert…	verapamil(GtoPdb ligand_id:2406)|	ibutilide(TTD Drug ID:DAP000279)|	cinnarizine(DrugBank ID:DB00568)|verapamil(DrugBank ID:DB00661)|nicardipine(DrugBank ID:DB00622)|isradipine(DrugBank ID:DB00270)|nitrendipine(DrugBank ID:DB01054)|nimodipine(DrugBank ID:DB00393)|felodipine(DrugBank ID:DB01023)|amlodipine(DrugBank ID:DB00381)|ibutilide(DrugBank ID:DB00308)|nifedipine(DrugBank ID:DB01115)|nisoldipine(DrugBank ID:DB00401)|
O60427	FADS1_HUMAN	FADS1	Fatty acid desaturase 1	-	-	-	alpha-linolenic acid(DrugBank ID:DB00132)|
P55017	S12A3_HUMAN	SLC12A3	Solute carrier family 12 member 3	bendroflumethiazide(indication:antihypertensive agents; diuretics)|polythiazide(indication:antihypertensive agents; diuretics)|metolazone(indication:antihypertensive agents; diuretics)|quinethazone(indication:antihypertensive agents; diuretics)|chlorothiazide(indication:antihypertensive agents; diuretics)|diazoxide(indication:antihypertensive agents; vasodilator agents)|hydrochlorothiazide(indica…	chlorothiazide(GtoPdb ligand_id:4835)|hydrochlorothiazide(GtoPdb ligand_id:4836)|cyclothiazide(GtoPdb ligand_id:4167)|metolazone(GtoPdb ligand_id:4838)|	polythiazide(TTD Drug ID:DAP000751)|	chlorothiazide(DrugBank ID:DB00880)|benzthiazide(DrugBank ID:DB00562)|polythiazide(DrugBank ID:DB01324)|metolazone(DrugBank ID:DB00524)|hydrochlorothiazide(DrugBank ID:DB00999)|quinethazone(DrugBank ID:DB01325)|bendroflumethiazide(DrugBank ID:DB00436)|
P50579	MAP2_HUMAN	METAP2	Methionine aminopeptidase 2 {ECO:0000255|HAMAP-Rule:MF_03175}	-	-	-	nitroxoline(DrugBank ID:DB01422)|
P23975	SC6A2_HUMAN	SLC6A2	Sodium-dependent noradrenaline transporter	venlafaxine(indication:antidepressant)|milnacipran(indication:for treatment of fibromyalgia syndrome)|nortriptyline(indication:antidepressant;antiasthmatic agent)|maprotiline(indication:antidepressive agents, second-generation)|guanadrel sulfate(indication:antihypertensive agents)|protriptyline(indication:antidepressive agents, tricyclic)|atomoxetine(indication:for treatment of adhd)|bupropion(in…	dexamfetamine(GtoPdb ligand_id:2147)|tapentadol(GtoPdb ligand_id:7477)|milnacipran(GtoPdb ligand_id:7436)|bupropion(GtoPdb ligand_id:7135)|duloxetine(GtoPdb ligand_id:202)|trimipramine(GtoPdb ligand_id:7317)|imipramine(GtoPdb ligand_id:357)|nortriptyline(GtoPdb ligand_id:2404)|maprotiline(GtoPdb ligand_id:2402)|amoxapine(GtoPdb ligand_id:201)|levomilnacipran(GtoPdb ligand_id:7435)|venlafaxine(Gto…	levomilnacipran(TTD Drug ID:DNCL003097)|	phendimetrazine(DrugBank ID:DB01579)|diethylpropion(DrugBank ID:DB00937)|dextroamphetamine(DrugBank ID:DB01576)|amitriptyline(DrugBank ID:DB00321)|tramadol(DrugBank ID:DB00193)|trimipramine(DrugBank ID:DB00726)|bupropion(DrugBank ID:DB01156)|tapentadol(DrugBank ID:DB06204)|nortriptyline(DrugBank ID:DB00540)|maprotiline(DrugBank ID:DB00934)|methamphetamine(DrugBank ID:DB01577)|debrisoquin(DrugBank…
P24046	GBRR1_HUMAN	GABRR1	Gamma-aminobutyric acid receptor subunit rho-1	midazolam(indication:adjuvants, anesthesia; hypnotics and sedatives)|quazepam(indication:hypnotics and sedatives)|temazepam(indication:hypnotics and sedatives)|clobazam(indication:anxiolytic,anticonvulsant)|flurazepam(indication:hypnotics and sedatives)|alprazolam(indication:anxiolytic, sedative,hypnotic)|oxazepam(indication:hypnotics and sedatives)|lorazepam(indication:anti-anxiety agents; antic…	-	-	temazepam(DrugBank ID:DB00231)|estazolam(DrugBank ID:DB01215)|clotiazepam(DrugBank ID:DB01559)|halazepam(DrugBank ID:DB00801)|cinolazepam(DrugBank ID:DB01594)|adinazolam(DrugBank ID:DB00546)|fludiazepam(DrugBank ID:DB01567)|prazepam(DrugBank ID:DB01588)|bromazepam(DrugBank ID:DB01558)|flurazepam(DrugBank ID:DB00690)|quazepam(DrugBank ID:DB01589)|triazolam(DrugBank ID:DB00897)|nitrazepam(DrugBank …
P15056	BRAF_HUMAN	BRAF	Serine/threonine-protein kinase B-raf	sorafenib(indication:antineoplastic agent)|	regorafenib(GtoPdb ligand_id:5891)|vemurafenib(GtoPdb ligand_id:5893)|dabrafenib(GtoPdb ligand_id:6494)|	vemurafenib(TTD Drug ID:DNAP001683)|	dabrafenib(DrugBank ID:DB08912)|regorafenib(DrugBank ID:DB08896)|vemurafenib(DrugBank ID:DB08881)|sorafenib(DrugBank ID:DB00398)|
P03956	MMP1_HUMAN	MMP1	Interstitial collagenase	-	-	-	marimastat(DrugBank ID:DB00786)|
Q13332	PTPRS_HUMAN	PTPRS	Receptor-type tyrosine-protein phosphatase S	-	-	etidronic acid(TTD Drug ID:DAP000827)|	-
P17752	TPH1_HUMAN	TPH1	Tryptophan 5-hydroxylase 1	tetrahydrobiopterin(indication:for treatment of phenolketonuria (pku))|	-	-	tetrahydrobiopterin(DrugBank ID:DB00360)|
P07477	TRY1_HUMAN	PRSS1	Trypsin-1	-	camostat(GtoPdb ligand_id:6432)|nafamostat(GtoPdb ligand_id:4262)|	-	-
O60760	HPGDS_HUMAN	HPGDS	Hematopoietic prostaglandin D synthase	-	-	praziquantel(TTD Drug ID:DAP000695)|	-
P48547	KCNC1_HUMAN	KCNC1	Potassium voltage-gated channel subfamily C member 1	-	-	-	dalfampridine(DrugBank ID:DB06637)|
Q13464	ROCK1_HUMAN	ROCK1	Rho-associated protein kinase 1	-	fasudil(GtoPdb ligand_id:5181)|	-	-
P13716	HEM2_HUMAN	ALAD	Delta-aminolevulinic acid dehydratase	-	-	aminolevulinic acid(TTD Drug ID:DAP000314)|	aminolevulinic acid(DrugBank ID:DB00855)|
P00750	TPA_HUMAN	PLAT	Tissue-type plasminogen activator	tranexamic acid(indication:antimenorrhagic agent)|	-	-	aminocaproic acid(DrugBank ID:DB00513)|
Q9NR82	KCNQ5_HUMAN	KCNQ5	Potassium voltage-gated channel subfamily KQT member 5	retigabine(indication:anticonvulsant)|	retigabine(GtoPdb ligand_id:2601)|	-	-
Q8WUI4	HDAC7_HUMAN	HDAC7	Histone deacetylase 7	romidepsin(indication:antineoplastic agent)|	-	-	-
P02708	ACHA_HUMAN	CHRNA1	Acetylcholine receptor subunit alpha	-	succinylcholine(GtoPdb ligand_id:4004)|pancuronium(GtoPdb ligand_id:4001)|	-	-
P20648	ATP4A_HUMAN	ATP4A	Potassium-transporting ATPase alpha chain 1	pantoprazole(indication:proton pump inhibitor)|lansoprazole(indication:antiulcer agent)|esomeprazole(indication:proton pump inhibitor)|omeprazole(indication:proton pump inhibitor;antiulcer agent)|omeprazol(indication:antiulcer agent)|rabeprazole(indication:proton pump inhibitor)|	omeprazole(GtoPdb ligand_id:4279)|esomeprazole(GtoPdb ligand_id:5488)|	pantoprazole(TTD Drug ID:DAP000724)|	pantoprazole(DrugBank ID:DB00213)|esomeprazole(DrugBank ID:DB00736)|rabeprazole(DrugBank ID:DB01129)|omeprazole(DrugBank ID:DB00338)|lansoprazole(DrugBank ID:DB00448)|
P00519	ABL1_HUMAN	ABL1	Tyrosine-protein kinase ABL1	nilotinib(indication:antineoplastic agent)|dasatinib(indication:antineoplastic agent)|imatinib(indication:antineoplastic agent)|	ponatinib(GtoPdb ligand_id:5890)|dasatinib(GtoPdb ligand_id:5678)|bosutinib(GtoPdb ligand_id:5710)|imatinib(GtoPdb ligand_id:5687)|nilotinib(GtoPdb ligand_id:5697)|	nilotinib(TTD Drug ID:DCL000360)|	dasatinib(DrugBank ID:DB01254)|regorafenib(DrugBank ID:DB08896)|ponatinib(DrugBank ID:DB08901)|bosutinib(DrugBank ID:DB06616)|nilotinib(DrugBank ID:DB04868)|
Q9UJT0	TBE_HUMAN	TUBE1	Tubulin epsilon chain	-	-	-	vinblastine(DrugBank ID:DB00570)|
O94956	SO2B1_HUMAN	SLCO2B1	Solute carrier organic anion transporter family member 2B1	-	-	-	ergoloid mesylate(DrugBank ID:DB01049)|
Q8TET4	GANC_HUMAN	GANC	Neutral alpha-glucosidase C	-	-	-	miglitol(DrugBank ID:DB00491)|
P56524	HDAC4_HUMAN	HDAC4	Histone deacetylase 4	romidepsin(indication:antineoplastic agent)|	-	-	-
Q9NXA8	SIR5_HUMAN	SIRT5	NAD-dependent protein deacylase sirtuin-5, mitochondrial {ECO:0000255|HAMAP-Rule:MF_03160}	-	-	-	suramin(DrugBank ID:DB04786)|
P32754	HPPD_HUMAN	HPD	4-hydroxyphenylpyruvate dioxygenase	nitisinone(indication:antiparkinson agent;for treatment of restlegs legs syndrome,for treatment of hereditary tyrosinemia type 1 (ht-1))|	-	-	nitisinone(DrugBank ID:DB00348)|
P09237	MMP7_HUMAN	MMP7	Matrilysin	-	doxycycline(GtoPdb ligand_id:6464)|	-	marimastat(DrugBank ID:DB00786)|
P35228	NOS2_HUMAN	NOS2	Nitric oxide synthase, inducible	-	-	hydrocortisone(TTD Drug ID:DAP000718)|	-
Q9Y5R2	MMP24_HUMAN	MMP24	Matrix metalloproteinase-24	-	-	-	marimastat(DrugBank ID:DB00786)|
P47898	5HT5A_HUMAN	HTR5A	5-hydroxytryptamine receptor 5A	asenapine(indication:antipsychotic agent)|	-	-	-
Q05586	NMDZ1_HUMAN	GRIN1	Glutamate receptor ionotropic, NMDA 1	orphenadrine(indication:antiparkinson agents; muscle relaxants, central)|	-	-	orphenadrine(DrugBank ID:DB01173)|
P51649	SSDH_HUMAN	ALDH5A1	Succinate-semialdehyde dehydrogenase, mitochondrial	-	-	chlormerodrin(TTD Drug ID:DAP000754)|	-
P30536	TSPOA_HUMAN	TSPO	Translocator protein	lorazepam(indication:anti-anxiety agents; anticonvulsants; hypnotics and sedatives)|chlormezanone(indication:anti-anxiety agents; muscle relaxants)|temazepam(indication:hypnotics and sedatives)|zaleplon(indication:hypnotic)|eszopiclone(indication:hypnotic;anxiolytic)|zopiclone(indication:hypnotics and sedatives)|clorazepate(indication:hypnotics and sedatives)|	-	adinazolam(TTD Drug ID:DAP001251)|	chlormezanone(DrugBank ID:DB01178)|flunitrazepam(DrugBank ID:DB01544)|eszopiclone(DrugBank ID:DB00402)|zaleplon(DrugBank ID:DB00962)|ketazolam(DrugBank ID:DB01587)|
O60882	MMP20_HUMAN	MMP20	Matrix metalloproteinase-20	-	-	-	marimastat(DrugBank ID:DB00786)|
P00439	PH4H_HUMAN	PAH	Phenylalanine-4-hydroxylase	tetrahydrobiopterin(indication:for treatment of phenolketonuria (pku))|sapropterin(indication:pku-treatment)|	sapropterin(GtoPdb ligand_id:5276)|	sapropterin hydrochloride(TTD Drug ID:DNAP001441)|	tetrahydrobiopterin(DrugBank ID:DB00360)|
P27816	MAP4_HUMAN	MAP4	Microtubule-associated protein 4	-	-	-	paclitaxel(DrugBank ID:DB01229)|docetaxel(DrugBank ID:DB01248)|
P08235	MCR_HUMAN	NR3C2	Mineralocorticoid receptor	drospirenone(indication:contraceptive;hormone replacement)|eplerenone(indication:antihypertensive agent)|desoxycorticosterone pivalate(indication:hormone replacement agents, anti-addison agent)|spironolactone(indication:antihypertensive agent)|progesterone(indication:for symptomatic treatment of menopausal symptoms;for reducing the risk of pre-term birth for women with short cervix a mid-pregnanc…	drospirenone(GtoPdb ligand_id:2874)|nimodipine(GtoPdb ligand_id:2523)|prednisolone(GtoPdb ligand_id:2866)|fludrocortisone(GtoPdb ligand_id:2873)|spironolactone(GtoPdb ligand_id:2875)|eplerenone(GtoPdb ligand_id:2876)|	drospirenone(TTD Drug ID:DAP001206)|	eplerenone(DrugBank ID:DB00700)|spironolactone(DrugBank ID:DB00421)|fludrocortisone(DrugBank ID:DB00687)|progesterone(DrugBank ID:DB00396)|drospirenone(DrugBank ID:DB01395)|
P16444	DPEP1_HUMAN	DPEP1	Dipeptidase 1	cilastatin(indication:adjuvants, enzyme inhibitors)|	-	-	cilastatin(DrugBank ID:DB01597)|
P36888	FLT3_HUMAN	FLT3	Receptor-type tyrosine-protein kinase FLT3	sunitinib(indication:antineoplastic agent)|sorafenib(indication:antineoplastic agent)|	sorafenib(GtoPdb ligand_id:5711)|	ponatinib(TTD Drug ID:DNAP001678)|	sorafenib(DrugBank ID:DB00398)|
P22102	PUR2_HUMAN	GART	Trifunctional purine biosynthetic protein adenosine-3	pemetrexed(indication:antineoplastic agent;antineoplastic agents)|	-	-	pemetrexed(DrugBank ID:DB00642)|
P47869	GBRA2_HUMAN	GABRA2	Gamma-aminobutyric acid receptor subunit alpha-2	midazolam(indication:adjuvants, anesthesia; hypnotics and sedatives)|phenobarbital(indication:anticonvulsants; hypnotics and sedatives)|quazepam(indication:hypnotics and sedatives)|temazepam(indication:hypnotics and sedatives)|alprazolam(indication:anxiolytic, sedative,hypnotic)|zolpidem(indication:hypnotic)|hexobarbital(indication:hypnotics and sedatives)|clobazam(indication:anxiolytic,anticonvu…	clonazepam(GtoPdb ligand_id:6963)|diazepam(GtoPdb ligand_id:3364)|flunitrazepam(GtoPdb ligand_id:4193)|flumazenil(GtoPdb ligand_id:4192)|triazolam(GtoPdb ligand_id:7313)|	-	heptabarbital(DrugBank ID:DB01354)|butethal(DrugBank ID:DB01353)|estazolam(DrugBank ID:DB01215)|halazepam(DrugBank ID:DB00801)|quinidine barbiturate(DrugBank ID:DB01346)|temazepam(DrugBank ID:DB00231)|secobarbital(DrugBank ID:DB00418)|aprobarbital(DrugBank ID:DB01352)|oxazepam(DrugBank ID:DB00842)|triazolam(DrugBank ID:DB00897)|nitrazepam(DrugBank ID:DB01595)|zopiclone(DrugBank ID:DB01198)|fludia…
Q13370	PDE3B_HUMAN	PDE3B	cGMP-inhibited 3',5'-cyclic phosphodiesterase B	-	inamrinone(GtoPdb ligand_id:7202)|cilostazol(GtoPdb ligand_id:7148)|	-	-
P10253	LYAG_HUMAN	GAA	Lysosomal alpha-glucosidase	acarbose(indication:antidiabetic)|	miglitol(GtoPdb ligand_id:4842)|	-	miglitol(DrugBank ID:DB00491)|acarbose(DrugBank ID:DB00284)|
P27487	DPP4_HUMAN	DPP4	Dipeptidyl peptidase 4	vildagliptin(indication:antidiabetic)|saxagliptin(indication:antidiabetic)|	alogliptin(GtoPdb ligand_id:6319)|linagliptin(GtoPdb ligand_id:6318)|sitagliptin(GtoPdb ligand_id:6286)|vildagliptin(GtoPdb ligand_id:6310)|saxagliptin(GtoPdb ligand_id:6316)|	vildagliptin(TTD Drug ID:DAP001544)|	sitagliptin(DrugBank ID:DB01261)|vildagliptin(DrugBank ID:DB04876)|saxagliptin(DrugBank ID:DB06335)|linagliptin(DrugBank ID:DB08882)|alogliptin(DrugBank ID:DB06203)|
O75330	HMMR_HUMAN	HMMR	Hyaluronan mediated motility receptor	hyaluronan(indication:antileukopenic agent)|	-	-	-
Q96RJ0	TAAR1_HUMAN	TAAR1	Trace amine-associated receptor 1	methamphetamine(indication:neuroprotectant)|amphetamine(indication:for treatment of cognitive dysfunction,for treatment of adhd)|	-	-	amphetamine(DrugBank ID:DB00182)|methamphetamine(DrugBank ID:DB01577)|
P31639	SC5A2_HUMAN	SLC5A2	Sodium/glucose cotransporter 2	-	canagliflozin(GtoPdb ligand_id:4582)|empagliflozin(GtoPdb ligand_id:4754)|tofogliflozin(GtoPdb ligand_id:9395)|dapagliflozin(GtoPdb ligand_id:4594)|ipragliflozin(GtoPdb ligand_id:9394)|	-	canagliflozin(DrugBank ID:DB08907)|dapagliflozin(DrugBank ID:DB06292)|
Q14957	NMDE3_HUMAN	GRIN2C	Glutamate receptor ionotropic, NMDA 2C	-	amantidine(GtoPdb ligand_id:4128)|ketamine(GtoPdb ligand_id:4233)|	-	-
Q04609	FOLH1_HUMAN	FOLH1	Glutamate carboxypeptidase 2	clavulanic acid(indication:antidepressant)|	-	-	-
O95342	ABCBB_HUMAN	ABCB11	Bile salt export pump	-	-	probucol(TTD Drug ID:DAP000916)|	-
P68371	TBB4B_HUMAN	TUBB4B	Tubulin beta-4B chain	mebendazole(indication:antineoplastic agent)|	-	-	mebendazole(DrugBank ID:DB00643)|
P01375	TNFA_HUMAN	TNF	Tumor necrosis factor	thalidomide(indication:antineoplastic agent)|	-	-	thalidomide(DrugBank ID:DB01041)|
P16389	KCNA2_HUMAN	KCNA2	Potassium voltage-gated channel subfamily A member 2	-	-	-	dalfampridine(DrugBank ID:DB06637)|
Q9UBN7	HDAC6_HUMAN	HDAC6	Histone deacetylase 6	romidepsin(indication:antineoplastic agent)|vorinostat(indication:antineoplastic agent)|	-	-	vorinostat(DrugBank ID:DB02546)|
Q70Z44	5HT3D_HUMAN	HTR3D	5-hydroxytryptamine receptor 3D	dolasetron(indication:antiemetic)|	-	-	-
O95264	5HT3B_HUMAN	HTR3B	5-hydroxytryptamine receptor 3B	dolasetron(indication:antiemetic)|	-	-	-
P13945	ADRB3_HUMAN	ADRB3	Beta-3 adrenergic receptor	-	levobunolol(GtoPdb ligand_id:570)|mirabegron(GtoPdb ligand_id:7445)|propranolol(GtoPdb ligand_id:564)|bupranolol(GtoPdb ligand_id:550)|carvedilol(GtoPdb ligand_id:551)|	-	norepinephrine(DrugBank ID:DB00368)|mirabegron(DrugBank ID:DB08893)|droxidopa(DrugBank ID:DB06262)|isoprenaline(DrugBank ID:DB01064)|
P01579	IFNG_HUMAN	IFNG	Interferon gamma	-	-	-	olsalazine(DrugBank ID:DB01250)|
Q9UGN5	PARP2_HUMAN	PARP2	Poly [ADP-ribose] polymerase 2	-	olaparib(GtoPdb ligand_id:7519)|	-	olaparib(DrugBank ID:DB09074)|
P33402	GCYA2_HUMAN	GUCY1A2	Guanylate cyclase soluble subunit alpha-2	nitric oxide(indication:antiinflammatory agent)|	-	-	nitric oxide(DrugBank ID:DB00435)|isosorbide mononitrate(DrugBank ID:DB01020)|
P04040	CATA_HUMAN	CAT	Catalase	-	-	-	fomepizole(DrugBank ID:DB01213)|
P23786	CPT2_HUMAN	CPT2	Carnitine O-palmitoyltransferase 2, mitochondrial	-	-	-	perhexiline(DrugBank ID:DB01074)|
Q02880	TOP2B_HUMAN	TOP2B	DNA topoisomerase 2-beta	daunorubicin(indication:antineoplastic agent)|	-	icrf-187(TTD Drug ID:DNC003480)|	daunorubicin(DrugBank ID:DB00694)|
P51512	MMP16_HUMAN	MMP16	Matrix metalloproteinase-16	-	-	-	marimastat(DrugBank ID:DB00786)|
P00747	PLMN_HUMAN	PLG	Plasminogen	tranexamic acid (indication:for treatment of menorrhagia)|aminocaproic acid(indication:antifibrinolytic agents)|	tranexamic acid(GtoPdb ligand_id:6573)|6-aminocaproic acid(GtoPdb ligand_id:6574)|	tranexamic acid(TTD Drug ID:DAP000199)|	tranexamic acid(DrugBank ID:DB00302)|aminocaproic acid(DrugBank ID:DB00513)|
