# Supplementary material for: Exploration of Target Spaces in the Human Genome for Protein and Peptide Drugs
Source: Genomics Proteomics Bioinformatics. 2022 Mar 23;20(4):780–94. doi: 10.1016/j.gpb.2021.10.007 (PMC9881050; doi:10.1016/j.gpb.2021.10.007)
Supplement: Supplementary Table S13 [file mmc13.xlsx]

## Sheet: Table S12
Table S13 Spearman rank correlation coefficients between pairwise properties based on the whole genome
Feature	Spearman rank correlation coefficient #
	Tiny	Small	Aliphatic	Aromatic	Non polar	Polar	Charged	Basic	Acidic	GRAVY	Theoretical pI	Charge	Domain number	Disorder score	PEST motif number	TSPS	Age	Evolutionary rate	Cratio	Reaction number	Pathway number	Degree_PPI	Betweenness centrality_PPI	Degree_signal	Betweenness centrality_signal	Indegree_TF	Outdegree_TF	Length	Signal peptide	Transmembrane region	Signaling molecule	Transcription factor	Housekeeping gene	Self interacting protein	Enzyme	GPCR	Ion channel	NHR	Kinase	Transporter
Tiny		0.809022	-0.0259081	-0.217024	0.305852	-0.305954	-0.484384	-0.367653	-0.455431	0.146822	0.11869	0.104634	0.000323399	-0.106453	0.0708942	0.13431	-0.206224	0.0294073	0.010041	-0.0514297	-0.0893304	-0.0537413	-0.0543806	-0.0718058	-0.0239322	0.0277557	0.122248	-0.0370841	0.142637	0.0669972	-0.0295077	0.150239	-0.150435	-0.0559853	-0.125726	0.0195958	-0.0293112	0.0131547	-0.0671815	0.0252611
Small			-0.0745762	-0.311864	0.307152	-0.30724	-0.482974	-0.441089	-0.339169	0.101576	-0.031348	-0.038357	0.0411666	-0.0974534	0.174565	0.110886	-0.135105	-0.0113686	-0.0394737	-0.0372448	-0.0375873	0.00663335	-0.00209885	-0.0277291	0.0268506	0.0507247	0.156266	0.033637	0.197685	0.0178233	0.0383435	0.0607067	-0.0994201	-0.00738665	-0.0570937	-0.0575695	-0.0256198	0.00238379	-0.0396044	-0.0216415
Aliphatic				0.0873538	0.627054	-0.626998	-0.450148	-0.41527	-0.309192	0.799806	0.00332123	-0.052045	-0.134079	-0.655092	-0.260195	0.0554235	0.067116	-0.035443	-0.0105182	0.160039	0.149463	-0.14726	-0.099263	-0.00191639	-0.0153605	-0.0304926	-0.0908619	-0.0753147	0.0349061	0.410316	-0.0428694	-0.26258	-0.00157629	-0.0446971	0.0899553	0.290177	0.0733337	-0.0110123	-0.0175277	0.204206
Aromatic					0.299435	-0.299485	-0.218546	-0.0953543	-0.293877	0.340669	0.118349	0.170098	0.0168006	-0.313371	-0.301041	0.0821777	-0.0154545	-0.0128437	0.0167918	0.155824	0.117414	-0.155549	-0.123517	-0.0435211	-0.0151918	-0.00500227	-0.112073	-0.0635033	0.0678865	0.318015	-0.0676139	0.0166133	-0.082764	-0.0673931	0.162003	0.23976	0.0938936	-0.0136497	0.0125523	0.134297
Non polar						-0.999987	-0.779741	-0.615922	-0.653428	0.810948	0.137637	0.0737749	-0.146441	-0.682025	-0.282042	0.196981	-0.107578	-0.0194897	0.00536305	0.181529	0.139325	-0.173307	-0.131913	-0.0520626	-0.00875632	0.0193443	-0.00660264	-0.196747	0.17182	0.44331	-0.0611346	-0.170866	-0.144672	-0.0805432	0.111112	0.290507	0.0759617	0.000930141	-0.0288432	0.20529
Polar							0.779843	0.616013	0.653518	-0.810979	-0.137655	-0.0737377	0.146443	0.682073	0.282049	-0.197002	0.107578	0.01949	-0.00537696	-0.181516	-0.139318	0.173345	0.13195	0.0520626	0.00875632	-0.0193443	0.00660264	0.196793	-0.171904	-0.44332	0.0611808	0.170886	0.144733	0.0805682	-0.111079	-0.290506	-0.0759536	-0.000925865	0.0288575	-0.205281
Charged								0.813469	0.805326	-0.7468	-0.117211	-0.0710525	0.136496	0.633277	0.191836	-0.246931	0.20856	-0.0546342	-0.0355733	-0.0869691	-0.0862069	0.159474	0.128498	0.0570223	-0.00680427	-0.0673499	-0.200417	0.101153	-0.226347	-0.463659	0.0608064	0.110234	0.210357	0.0851108	0.0126056	-0.303658	-0.0634863	-0.00903687	0.0615418	-0.188216
Basic									0.38453	-0.64806	0.376603	0.384372	0.0610394	0.552443	0.0403106	-0.17902	0.139124	-0.0313634	-0.00747948	-0.0574222	-0.0838961	0.0788501	0.0590999	0.0332906	-0.0267659	-0.064124	-0.180108	0.00654787	-0.203473	-0.406054	0.0109021	0.161632	0.119099	0.025868	0.0336839	-0.252721	-0.0604269	-0.00188332	0.0561066	-0.17272
Acidic										-0.561855	-0.590138	-0.52055	0.178213	0.452203	0.297847	-0.233796	0.236341	-0.0717204	-0.0719726	-0.0709107	-0.0489531	0.198239	0.163839	0.0452587	0.0227748	-0.0322727	-0.13552	0.211326	-0.143083	-0.377118	0.109709	-0.02265	0.238299	0.133188	0.0374164	-0.300504	-0.0361146	-0.00762101	0.0631463	-0.149951
GRAVY											0.0182658	-0.0230015	-0.127775	-0.854204	-0.34077	0.166394	-0.0442489	-0.00206978	0.0105024	0.182765	0.167199	-0.201444	-0.147435	-0.0257375	0.00148865	0.014563	-0.0474678	-0.137864	0.175738	0.510601	-0.0598226	-0.263231	-0.109673	-0.0750967	0.115227	0.320777	0.110209	0.00496628	-0.0269884	0.246419
Theoretical pI												0.895606	-0.136703	0.016478	-0.228442	0.0678428	-0.095526	0.04279	0.0619859	0.0244318	-0.0139707	-0.11675	-0.0991796	-0.0446456	-0.0530282	-0.0313508	-0.0124118	-0.185888	-0.0743336	0.0682082	-0.0988488	0.110485	-0.108894	-0.11208	-0.0192803	0.150867	-0.00142702	0.0036431	-0.0149131	0.0258707
Charge													-0.0164932	0.0546452	-0.154876	0.0442133	-0.0657711	0.0338112	0.0355757	0.0319191	-0.021561	-0.107455	-0.0992052	-0.0463365	-0.0478608	-0.0322794	-0.00177326	0.0259799	-0.0799713	0.0525672	-0.0827457	0.171243	-0.0925823	-0.096961	0.0327336	0.142735	0.0143494	0.0118599	0.0149618	0.0225432
Domain number														0.0874648	0.163623	-0.058937	0.177071	-0.130353	-0.134804	0.0172893	0.0961226	0.114141	0.098943	0.0877214	0.123736	0.0327262	0.0844921	0.477948	0.134127	-0.0509954	0.183453	0.139357	0.0665933	0.106202	0.100534	-0.181714	0.067541	0.0408953	0.0730023	0.043543
Disorder score															0.370145	-0.12142	-0.0123892	0.0282685	0.00618065	-0.191244	-0.177869	0.137755	0.0943256	0.00733873	-0.0138665	-0.0368432	0.0412077	0.150958	-0.148152	-0.319554	0.0436163	0.274494	0.0689113	0.036399	-0.177519	-0.214896	-0.0340997	0.00630721	0.00878511	-0.131807
PEST motif number																-0.0891542	0.0534958	0.00100491	-0.0605541	-0.0958925	-0.0868062	0.103495	0.0716214	0.00206661	0.0234661	-0.05223	0.0658679	0.448287	-0.0758783	-0.106052	0.0782659	0.104518	0.0865608	0.0416657	-0.0499242	-0.105523	0.0147172	0.0225284	0.063008	-0.0279171
TSPS																	-0.460214	0.187382	0.143529	0.0454109	-0.00636974	-0.18727	-0.161375	-0.0682499	0.00854418	0.0925606	0.00895698	-0.0980994	0.251742	0.172195	-0.0443129	-0.0304091	-0.769352	-0.0933721	-0.0883115	0.166656	0.105004	0.011683	-0.0265611	0.0858269
Age																		-0.25589	-0.193946	0.181439	0.188877	0.109649	0.10808	0.10109	0.0193581	-0.0920632	-0.0209996	0.230709	-0.213113	-0.142335	0.0978573	-0.123723	0.450752	0.0889145	0.289378	-0.216007	-0.0133949	-0.0211409	0.0830071	0.0460923
Evolutionary rate																			0.336624	-0.0407226	-0.111451	-0.130896	-0.118287	-0.0920077	-0.079311	0.0238839	-0.0480825	-0.0378972	0.0791726	0.0323672	-0.12835	-0.0179478	-0.178622	-0.0908278	-0.0590626	0.082878	-0.0555685	-0.0255208	-0.0513573	-0.0406212
Cratio																				-0.0311045	-0.10265	-0.11681	-0.105854	-0.0925345	-0.0802888	-0.000452658	0.0299427	-0.115915	0.0429357	0.0241953	-0.141023	-0.0214083	-0.141163	-0.083464	-0.0452794	0.0628503	-0.0438726	-0.0321241	-0.0500457	-0.0372767
Reaction number																					0.349629	-0.113199	-0.0799855	-0.0895712	-0.0615587	0.0645615	-0.0418291	0.0434801	-0.0424426	0.101845	0.0107773	-0.0803105	0.0471288	0.0241293	0.383219	-0.0585046	-0.0319878	-0.0138371	-0.041779	0.14533
Pathway number																						0.179756	0.200788	0.500602	0.433131	0.319292	0.178725	0.0173824	0.0627814	0.10864	0.430673	-0.109254	0.0640833	0.157979	0.264739	0.152756	0.0712696	0.0317347	0.100122	0.0558012
Degree_PPI																							0.906668	0.301165	0.313419	0.189852	0.25945	0.0501059	-0.134499	-0.208616	0.338271	0.0650253	0.198748	0.355365	0.0229504	-0.0724083	-0.0540829	0.0755504	0.125851	-0.101676
Betweenness centrality_PPI																								0.290586	0.314478	0.201456	0.21065	0.0185804	-0.0865582	-0.148536	0.327055	0.0272775	0.176462	0.325067	0.0268043	-0.0437043	-0.0377348	0.0569768	0.118099	-0.0787056
Degree_signal																									0.805093	0.234158	0.171691	0.0109793	0.035257	-0.0645684	NA	-0.0376562	0.0596814	0.152623	0.0176245	-0.0410612	-0.0222927	0.0436317	0.173472	-0.0453724
Betweenness centrality_signal																										0.311884	0.233522	0.027793	0.0839915	-0.0239628	NA	0.016626	0.00871557	0.180403	0.051777	0.00642054	-0.0282166	0.0601275	0.191384	-0.0505629
Indegree_TF																											0.44629	-0.049838	0.122348	-0.0332906	0.349199	0.091676	-0.0344586	0.131828	0.0420195	-0.0295145	-0.0781598	0.070844	0.00594947	-0.0544129
Outdegree_TF																												0.0426498	-0.137198	-0.0703814	0.223917	0.361507	0.0531075	0.0602352	-0.147876	-0.000527636	NA	0.174114	-0.1466	-0.0131942
Length																													0.00100526	0.0187227	0.0943673	0.0862207	0.0905174	0.0533235	0.144081	-0.0523795	0.0705714	0.0163517	0.118901	0.0634384
Signal peptide																														0.197327	0.105461	-0.13282	-0.212561	-0.0430669	-0.0241278	-0.0334893	0.018892	-0.0222123	-0.0121357	-0.0271025
Transmembrane region																															-0.0591123	-0.166797	-0.147742	-0.0918979	-0.0427966	0.351	0.214253	-0.0287254	-0.033112	0.332238
Signaling molecule																																0.0307849	0.115807	0.225966	0.082188	-0.0117362	0.0174411	0.0541949	0.183507	-0.0341472
Transcription factor																																	-0.00913671	0.0184777	-0.127431	-0.0615353	-0.0367581	0.15998	-0.0465436	-0.0713981
Housekeeping gene																																		0.133846	0.142916	-0.172947	-0.0917467	-0.00589163	0.0325542	-0.0459225
Self interacting protein																																			0.135402	-0.0533897	0.00615867	0.0280451	0.142377	-0.0309354
Enzyme																																				-0.104651	-0.0610537	-0.0247509	0.295314	-0.0836507
GPCR																																					-0.0264339	-0.0100729	-0.0330158	-0.0504998
Ion channel																																						-0.00625194	-0.0154542	0.511533
NHR																																							-0.00780863	-0.0119438
Kinase																																								-0.0363982
Transporter
Note: # Increasing color intensity reflects higher absolute value of the spearman rank correlation coefficient.
GRAVY, the grand average of hydropathy; pI, isoelectric point; PPI, protein-protein interaction; TSPS, the tissue specificity score; TF, transcription factor; GPCR, G protein-coupled receptor; NHR, nuclear hormone receptor.
